# Supplementary material for: The path to growth resilience: A serial mediation model linking temporal coherence to goal clarity and cognitive curiosity
Source: PLoS One. 2026 Mar 25;21(3):e0343699. doi: 10.1371/journal.pone.0343699 (PMC13016349; doi:10.1371/journal.pone.0343699)
Supplement: S1 Data — (XLSX) [file pone.0343699.s001.xlsx]

## Sheet: Result 1
TC_01	TC_02	TC_03	TC_04	TC_05	TC_06	TC_07	TC_08	TC_09	TC_10	TC_11	TC_12	TC_13	TC_14	TC_15	GC_01	GC_02	GC_03	GC_04	GC_05	GC_06	GC_07	GC_08	GC_09	GC_10	GC_11	GC_12	GC_13	GC_14	EC_01	EC_02	EC_03	EC_04	EC_05	EC_06	EC_07	EC_08	EC_09	EC_10	EC_11	EC_12	EC_13	EC_14	EC_15	EC_16	GR_01	GR_02	GR_03	GR_04	GR_05
2	3	2	1	3	4	5	2	5	5	1	2	5	4	5	2	4	3	5	4	5	4	5	2	3	3	4	3	5	4	4	3	5	5	2	4	5	4	4	3	2	5	1	3	4	2	5	4	3	4
2	4	4	2	4	2	4	3	3	4	2	5	5	2	2	5	3	3	4	5	2	4	3	4	3	3	4	5	4	5	3	5	5	1	2	2	4	3	5	5	3	2	2	4	5	3	5	5	2	5
5	2	5	2	2	2	1	4	5	1	4	3	5	5	5	5	5	3	3	4	5	2	1	5	3	5	5	2	4	5	4	5	4	5	4	2	5	2	3	3	4	2	3	5	2	2	5	1	5	2
5	4	3	5	1	5	3	3	3	3	3	5	2	2	3	5	3	4	5	5	3	3	5	2	5	4	5	1	5	2	5	2	4	4	3	5	5	4	3	3	4	5	5	2	2	1	2	5	4	4
4	4	3	4	3	4	5	5	5	4	5	3	3	4	5	3	5	5	1	3	4	5	2	4	4	3	2	4	5	2	4	2	5	5	3	5	2	5	5	5	3	5	5	5	4	3	5	5	1	5
5	5	3	5	4	2	4	3	4	3	5	5	5	5	5	2	4	4	4	4	3	5	5	4	4	1	5	2	5	5	5	5	5	2	3	2	4	3	5	3	1	5	3	4	5	3	2	2	1	2
4	5	4	4	5	4	3	3	3	3	2	3	5	3	4	2	2	3	5	5	1	5	3	1	4	5	4	5	3	5	4	3	4	5	5	5	5	3	4	3	1	5	4	5	5	2	3	4	2	2
5	4	4	4	5	4	3	3	5	4	1	4	2	2	5	1	4	1	2	3	4	5	4	2	5	4	2	5	2	5	2	5	3	5	3	2	2	4	3	4	4	3	5	4	3	2	5	3	4	5
5	5	3	5	4	2	3	5	4	5	5	4	4	4	2	3	2	5	1	5	4	1	5	4	5	2	4	3	5	5	5	4	4	2	5	2	5	3	3	3	5	5	5	5	5	2	4	5	5	5
2	1	4	2	4	5	3	5	5	4	3	2	5	3	5	2	5	3	5	3	4	3	4	3	4	5	3	5	5	5	5	4	3	4	4	4	3	5	4	3	5	5	5	4	4	1	4	5	4	4
5	4	3	1	5	5	5	3	4	5	3	3	4	4	5	1	5	1	2	4	4	5	2	5	4	5	5	2	5	5	4	5	5	5	3	4	3	4	4	5	2	4	1	4	3	5	5	4	5	5
2	5	5	3	5	3	4	5	5	5	3	5	2	2	5	1	5	5	4	5	4	4	2	2	5	3	5	4	4	5	5	3	3	5	5	5	4	5	4	5	3	2	4	4	5	5	4	4	5	4
5	4	3	1	3	3	4	5	3	3	3	5	5	4	5	3	1	5	2	5	3	4	4	2	3	3	3	3	4	5	5	3	2	3	5	3	2	2	4	2	5	5	4	4	5	5	3	4	5	5
5	4	1	2	3	4	5	3	3	3	4	5	1	5	4	3	5	2	4	2	3	3	5	3	3	5	2	4	4	5	3	3	5	3	5	5	5	3	2	5	5	3	1	4	5	3	3	5	5	3
5	3	4	4	4	5	4	5	3	3	2	5	5	5	5	3	5	5	3	4	5	4	3	5	4	1	3	5	3	5	3	3	4	4	5	5	5	2	4	5	3	2	3	3	3	4	5	3	3	5
5	4	5	5	3	5	3	2	5	3	2	2	3	3	5	3	3	4	3	1	3	5	5	3	4	5	3	5	4	1	3	5	5	4	4	3	5	5	5	3	3	4	3	3	3	3	4	5	4	5
5	3	1	1	4	5	4	4	4	3	5	5	3	4	3	3	5	2	2	4	4	5	3	1	2	4	2	4	5	5	5	4	5	5	5	5	5	5	5	5	5	2	4	4	4	5	4	5	5	2
5	3	1	3	5	3	3	4	2	4	3	5	5	2	3	4	5	5	2	2	1	5	4	3	1	3	4	4	4	4	5	5	4	5	3	2	5	4	2	5	4	5	3	2	4	3	2	4	4	2
3	4	5	3	1	2	4	2	2	4	3	4	2	2	2	4	3	4	2	5	3	3	1	5	5	5	3	5	1	5	5	3	4	2	2	5	3	3	4	4	4	2	5	3	3	5	5	3	4	5
3	3	3	5	2	1	2	4	4	1	1	5	4	4	5	4	2	3	5	1	2	4	2	5	3	1	1	5	3	2	2	5	3	4	2	3	1	3	2	4	5	2	4	5	3	2	5	4	1	4
4	4	3	3	3	5	3	2	5	2	3	3	5	5	2	1	4	4	3	5	2	5	1	4	3	5	3	1	5	5	1	5	5	5	3	3	5	5	5	3	3	3	3	5	2	4	2	4	5	3
4	3	2	3	1	5	5	5	5	3	4	5	4	3	4	4	2	2	4	3	4	3	4	4	2	1	4	3	5	5	5	4	3	5	2	2	2	5	3	5	2	2	4	4	2	4	5	2	5	4
5	5	5	3	4	2	3	1	2	4	5	4	5	1	1	4	5	3	4	5	2	3	5	1	4	5	5	4	4	1	5	4	5	5	5	4	5	4	5	2	3	3	2	5	2	3	3	3	5	4
5	5	5	2	5	4	3	2	2	3	2	4	5	3	5	5	4	5	4	4	5	4	1	3	5	3	2	5	5	3	2	3	5	4	3	4	4	3	3	4	3	2	4	5	3	4	5	5	3	5
3	3	4	3	4	2	3	3	3	4	5	5	5	4	3	3	5	3	4	2	4	5	5	2	4	5	5	5	4	3	4	5	5	2	5	4	5	5	5	3	4	2	4	2	3	2	4	5	3	4
4	5	1	3	2	3	2	3	3	3	3	5	5	4	5	5	3	2	5	2	3	3	3	3	4	2	3	2	3	4	3	2	3	5	4	5	5	5	5	5	4	5	5	2	4	3	5	3	5	2
5	4	3	4	2	3	2	5	4	3	5	4	2	4	3	5	3	4	4	4	3	2	5	5	5	5	2	5	4	4	5	5	5	4	2	1	2	3	5	2	3	3	4	1	5	5	5	4	5	5
5	4	2	3	4	2	5	2	5	4	3	5	4	4	2	4	5	3	3	5	5	4	5	4	5	2	5	5	3	2	4	3	2	3	4	1	2	2	5	4	2	2	3	5	2	4	3	5	5	5
4	2	3	3	1	5	5	1	3	5	2	3	2	4	4	1	4	4	2	4	2	4	4	5	5	5	1	4	1	5	3	4	4	2	5	4	2	5	2	5	4	5	4	5	5	2	2	4	2	2
4	4	4	3	2	2	4	3	5	2	1	5	3	4	4	3	4	4	3	4	4	4	3	5	3	1	3	5	4	2	2	2	5	5	5	4	5	4	5	4	5	3	5	3	4	3	4	5	2	3
5	5	5	4	2	2	1	4	4	3	3	5	5	3	5	4	4	3	5	4	2	4	4	4	5	2	5	4	5	4	5	5	2	4	1	4	2	4	5	5	2	5	4	4	2	3	4	4	1	4
4	2	2	5	3	4	5	5	2	2	3	4	5	4	5	5	5	3	4	5	2	5	5	5	5	3	3	3	2	4	5	5	5	1	4	3	5	2	3	5	3	2	5	5	3	1	3	3	4	5
5	4	2	4	3	4	5	2	3	3	5	5	2	5	5	3	5	3	4	3	5	5	2	3	4	3	3	1	5	5	4	3	5	2	5	3	5	5	3	5	5	3	5	4	3	5	3	3	1	3
4	5	2	5	4	2	2	2	3	5	2	2	3	3	5	3	2	4	3	3	4	1	2	3	4	4	2	1	4	5	3	4	1	5	4	2	5	3	5	5	5	3	5	5	5	3	3	4	2	5
4	4	2	3	5	3	1	2	4	4	3	4	5	4	4	5	4	5	3	5	3	3	2	4	5	5	3	1	2	5	5	2	4	5	2	5	3	4	4	4	5	5	4	4	4	2	2	5	3	5
1	4	3	5	3	5	1	2	2	2	2	5	5	4	3	2	5	4	5	3	2	2	4	1	4	4	5	5	4	3	5	3	2	5	5	2	4	4	2	4	1	5	5	5	3	2	5	5	3	3
2	2	3	5	5	2	3	2	3	4	4	2	5	4	3	3	3	2	1	5	5	1	4	5	3	5	3	5	3	3	3	3	4	4	3	4	5	2	5	4	4	5	3	5	4	5	3	3	5	2
5	4	3	3	5	4	3	3	4	3	5	3	1	5	5	5	2	3	5	4	2	3	2	4	1	3	1	5	4	2	5	5	4	2	5	3	2	3	5	4	5	3	5	5	4	5	4	5	2	4
5	3	2	4	3	3	3	4	3	4	4	4	2	5	3	1	4	5	5	1	3	4	4	3	5	3	1	1	4	2	5	5	3	3	1	5	5	2	2	4	5	2	5	4	4	3	3	5	5	5
2	4	5	3	5	2	4	1	3	2	5	4	1	4	3	2	4	3	2	5	5	2	5	5	1	4	3	4	4	5	4	3	5	3	3	4	2	3	5	3	5	3	2	5	5	4	2	3	3	4
5	3	1	2	4	3	1	1	5	4	5	3	4	4	5	5	5	4	5	2	4	2	2	4	2	1	3	1	4	1	2	3	3	3	3	5	5	3	3	4	5	2	2	4	5	5	4	4	5	5
4	5	5	3	3	2	2	5	5	3	4	2	2	4	3	3	5	1	5	3	3	5	1	4	2	3	4	4	5	3	3	2	5	5	5	3	2	2	2	4	2	5	2	2	4	5	5	2	3	4
2	3	3	4	5	5	5	3	5	5	4	5	3	5	3	1	3	4	5	3	3	2	3	4	5	2	3	2	2	5	3	3	5	4	4	4	4	5	4	5	3	5	2	5	3	4	5	2	5	5
5	5	5	5	4	2	4	4	4	3	5	2	4	5	5	2	3	5	3	4	2	3	2	2	5	1	5	5	5	1	4	2	1	5	2	4	4	5	5	5	1	2	3	5	2	2	2	3	3	5
4	5	5	5	2	4	5	5	4	4	2	3	2	4	4	4	3	3	3	5	2	2	4	5	4	4	4	5	5	5	4	4	5	4	2	4	2	3	2	3	2	2	4	5	4	4	3	2	4	4
5	2	1	4	3	2	4	3	4	5	5	3	3	4	4	5	3	5	2	2	1	5	5	4	2	4	3	4	2	3	2	2	5	5	4	2	5	5	4	4	4	5	2	3	2	3	4	3	5	4
4	5	5	3	1	3	5	3	2	5	5	4	5	4	3	4	4	4	5	4	3	5	3	4	4	4	4	3	3	5	3	4	4	5	3	5	5	4	5	2	2	2	2	2	3	3	4	2	4	2
5	5	2	5	2	3	3	4	5	1	5	4	1	3	1	3	5	1	5	4	2	3	4	4	5	1	3	3	5	3	5	5	5	5	2	3	2	3	3	2	5	3	2	5	5	5	5	5	1	4
5	4	3	4	5	3	3	3	4	2	5	1	2	3	3	2	2	5	5	5	4	4	2	4	2	3	5	2	4	4	3	4	3	4	4	5	1	3	4	5	4	2	3	3	4	5	2	4	3	5
4	2	5	3	5	3	3	3	5	5	5	2	3	1	4	1	2	2	5	4	5	2	3	3	3	3	3	1	5	5	2	5	5	3	5	4	2	3	3	5	3	5	5	3	2	4	2	5	4	5
3	2	3	5	1	5	4	3	4	3	4	5	5	5	2	2	1	3	3	5	5	2	5	3	5	5	5	5	2	4	1	4	4	4	1	5	4	5	5	2	5	3	2	4	5	5	4	5	4	2
2	3	4	2	3	4	5	5	3	5	3	4	4	3	4	5	4	2	4	4	2	3	3	4	3	5	4	5	4	4	5	2	4	2	5	3	5	5	1	4	3	3	3	5	3	5	4	4	3	1
3	4	3	5	4	3	3	5	5	4	3	3	5	3	2	2	4	3	5	5	3	5	3	5	5	2	5	4	5	4	5	2	3	3	2	4	1	3	3	4	4	5	3	4	1	5	3	1	2	4
5	4	3	5	5	3	2	5	5	2	2	4	2	1	3	3	1	3	2	2	1	4	4	5	2	2	2	5	5	4	5	5	3	2	5	4	5	5	5	2	1	5	5	2	4	5	4	3	4	4
5	1	4	3	5	2	2	3	4	2	3	3	2	4	3	3	1	1	5	3	5	5	2	5	3	3	4	2	3	5	5	5	3	2	4	3	2	5	3	4	4	3	5	4	4	5	2	5	3	5
5	5	3	4	5	1	2	4	3	4	5	4	2	2	2	5	2	2	4	3	3	5	2	4	5	3	2	5	4	3	3	3	2	5	2	5	3	5	4	2	5	5	5	5	5	5	5	5	4	4
1	2	2	3	4	2	4	3	1	4	1	3	3	4	4	5	2	5	2	2	4	5	5	3	1	3	2	4	4	3	1	5	5	4	5	4	3	3	5	2	4	3	2	5	3	4	1	3	5	1
3	5	2	4	4	5	3	5	3	3	5	1	4	5	2	3	2	2	5	3	2	4	5	3	2	3	5	4	4	5	2	5	5	2	4	2	4	5	5	3	3	3	4	2	1	3	5	4	4	1
3	5	3	3	3	5	4	4	5	5	5	5	2	4	2	3	4	2	5	2	5	2	3	4	3	3	2	3	3	1	5	4	5	5	5	4	2	4	2	3	3	2	5	2	5	4	2	5	2	4
4	5	4	3	4	2	5	3	4	3	3	3	3	5	4	3	5	3	1	5	4	3	4	3	5	5	5	5	4	5	1	2	5	3	3	1	1	4	2	4	5	4	3	4	5	5	5	3	5	3
4	5	3	4	3	3	5	4	5	4	3	4	5	5	5	3	4	3	5	1	2	3	3	3	3	3	5	5	5	3	5	5	3	3	5	3	3	4	2	5	5	2	5	5	3	4	5	4	5	3
5	2	4	5	3	3	5	5	3	3	4	2	5	4	5	3	5	2	2	3	5	5	5	2	3	2	4	3	2	5	4	3	5	4	4	4	4	4	3	4	5	5	4	3	2	4	5	2	4	2
4	5	4	2	4	2	5	5	4	3	3	5	2	5	4	5	4	2	2	5	5	4	5	2	4	5	5	4	2	5	4	2	1	2	4	4	4	3	5	3	2	2	3	5	2	2	2	4	3	5
2	4	4	4	5	4	4	5	2	2	5	4	4	5	4	4	4	4	2	3	5	3	3	3	5	5	4	5	2	3	4	5	5	4	4	3	4	5	4	4	5	5	5	4	4	3	5	3	3	4
2	3	4	3	3	4	4	5	3	3	4	2	4	2	5	5	5	2	4	5	4	4	5	3	2	4	2	3	4	5	1	3	2	5	5	3	2	4	3	5	5	2	3	3	5	4	4	5	2	5
3	2	2	3	5	5	5	5	3	2	5	5	3	3	2	4	2	2	3	4	2	5	1	4	5	4	2	5	3	5	4	2	5	5	4	4	2	4	3	5	5	2	5	3	3	3	5	3	1	5
3	2	5	3	3	3	5	4	3	2	5	4	5	5	5	4	5	3	3	5	3	5	3	5	4	5	3	5	2	5	4	5	4	5	4	5	3	2	2	4	5	4	5	5	2	2	3	2	5	2
4	4	4	5	3	4	5	5	4	4	3	5	4	5	4	1	4	3	5	3	4	5	3	2	3	3	5	5	3	4	5	3	5	2	1	5	3	2	5	4	3	5	1	2	5	5	5	5	2	4
5	5	2	4	3	2	4	5	4	2	4	2	2	3	1	3	5	3	4	3	1	3	2	2	4	2	4	5	1	5	5	1	1	5	3	5	5	1	5	5	4	2	5	5	5	3	3	5	4	4
2	5	2	5	5	5	5	3	3	4	5	2	4	2	5	4	3	5	5	5	4	5	4	4	3	3	3	4	1	3	5	4	3	2	3	5	3	4	4	3	4	3	4	3	2	4	3	5	4	3
2	1	5	5	4	1	2	2	2	3	5	5	3	4	2	2	5	2	2	2	5	3	4	5	2	5	3	3	3	1	4	2	2	1	5	5	5	2	2	5	3	5	5	4	3	3	4	2	2	5
5	4	3	5	3	3	3	5	2	3	3	2	5	5	1	5	5	4	2	3	5	2	2	3	1	4	2	3	5	5	5	3	2	5	2	5	3	3	2	3	4	5	3	4	5	4	3	3	5	3
4	5	4	3	3	4	2	5	2	2	5	3	5	1	5	2	2	4	3	4	4	4	2	5	2	2	5	2	5	4	3	5	2	5	5	4	5	5	3	4	3	5	3	5	5	5	2	2	3	5
3	3	5	3	3	4	5	5	4	5	4	5	5	3	4	4	4	5	4	4	4	4	3	3	4	2	1	5	5	5	5	2	5	2	2	3	5	5	2	4	4	4	4	3	1	5	4	3	4	5
2	3	4	4	2	3	4	4	4	3	3	5	3	5	5	5	5	3	1	3	5	3	2	3	3	2	3	5	5	5	5	3	5	4	5	5	4	5	2	2	3	5	3	1	5	5	3	5	1	4
4	5	3	5	5	1	1	3	5	5	3	3	5	4	4	3	3	1	1	5	2	4	5	2	3	4	3	2	5	5	4	2	4	4	4	5	2	5	4	5	3	2	4	5	5	5	4	2	1	2
4	5	5	5	5	2	4	5	3	2	1	2	1	4	1	3	5	5	3	3	3	4	3	5	5	2	4	5	2	2	3	4	1	2	5	5	4	4	3	3	3	3	2	3	3	4	2	5	4	3
3	5	3	3	5	3	2	2	5	4	4	2	2	4	4	4	5	5	2	5	5	4	4	5	3	1	2	4	3	2	4	5	2	5	5	2	3	1	4	4	2	2	5	2	5	5	5	1	2	5
5	4	3	4	3	3	4	4	3	2	5	3	2	4	3	3	3	5	5	4	1	5	3	2	3	5	4	2	5	3	3	3	3	5	4	2	5	5	5	3	5	4	2	4	5	3	3	3	3	5
1	5	5	5	1	5	2	2	2	2	4	2	4	5	5	1	4	5	4	4	5	3	1	2	1	3	3	4	4	3	5	4	5	4	3	3	2	5	5	2	5	2	3	4	4	2	5	5	4	5
5	5	5	3	3	3	5	4	5	3	1	4	3	5	4	1	3	2	2	3	4	2	5	2	2	5	4	3	3	5	4	3	3	2	4	2	4	1	1	4	2	4	5	4	5	5	3	5	3	5
2	2	4	4	4	2	2	1	2	3	4	3	2	2	3	2	2	2	1	4	4	3	4	3	2	4	5	5	4	3	2	4	2	5	2	4	4	3	5	3	5	3	3	3	4	4	5	3	5	2
3	5	2	4	1	5	5	1	2	2	2	4	5	1	5	4	3	3	4	2	4	3	5	5	2	5	4	3	2	5	5	5	5	5	4	5	3	4	5	5	5	5	2	3	2	3	5	4	5	5
4	5	5	4	4	3	4	5	2	4	4	2	5	2	2	2	5	5	5	3	4	2	4	5	5	2	5	4	2	3	3	3	5	1	3	4	5	5	5	2	4	4	3	5	5	5	4	5	2	2
2	5	5	5	1	1	3	3	2	4	4	4	4	5	2	2	4	2	2	3	1	5	4	1	4	1	2	4	3	3	4	2	3	5	5	2	4	1	5	5	3	4	4	5	5	5	2	5	5	2
3	5	3	3	1	3	5	5	2	3	5	2	5	1	4	3	4	2	1	4	1	5	1	3	2	4	2	5	3	5	3	5	5	5	3	5	4	1	2	3	2	5	4	1	5	5	5	2	2	1
3	4	4	5	4	3	3	5	3	5	5	2	2	2	5	3	5	4	5	5	2	3	2	1	1	1	2	5	3	5	5	5	2	3	4	5	4	5	2	4	3	5	3	4	1	1	2	5	4	5
3	4	3	5	4	1	2	3	4	4	5	4	5	3	3	4	5	3	3	5	5	4	4	5	2	3	5	2	3	2	3	2	2	3	5	5	5	2	3	5	5	5	3	3	4	5	4	4	3	2
4	4	4	3	5	2	3	3	5	2	5	5	3	4	4	2	4	3	5	4	4	2	4	1	5	4	5	3	4	5	3	3	2	4	3	3	3	2	3	5	4	3	4	2	3	5	5	2	4	5
4	2	3	3	2	4	5	2	3	1	5	5	5	5	3	5	4	5	4	2	5	5	5	5	4	5	4	5	5	4	5	3	4	2	5	2	2	5	3	4	5	2	2	4	4	5	5	5	3	4
4	5	3	2	3	2	4	4	3	3	5	4	2	5	2	4	3	3	2	5	2	3	3	5	2	5	4	2	3	4	4	3	4	4	5	3	3	4	3	4	5	3	2	3	3	4	3	5	4	4
5	4	4	5	5	4	5	3	3	2	5	3	5	2	3	3	3	5	5	3	2	5	5	5	4	3	5	3	4	5	3	3	5	3	5	3	5	2	5	4	2	4	5	4	3	4	2	3	4	4
3	5	4	2	4	3	2	4	3	5	4	2	4	3	5	3	5	5	2	3	5	5	4	3	3	2	5	5	4	5	5	2	4	5	5	3	3	5	5	2	4	5	5	3	4	3	5	5	4	1
4	4	3	4	3	1	5	4	2	4	2	2	5	5	2	5	5	5	2	2	4	5	2	4	4	5	2	4	5	3	4	2	2	5	5	5	3	3	5	5	4	5	2	3	2	3	5	1	4	4
4	3	4	1	5	3	4	3	3	4	4	5	4	2	1	4	2	5	2	1	4	4	4	5	1	5	4	2	5	5	2	2	4	1	5	4	3	3	5	2	5	1	5	5	4	2	5	1	3	2
4	2	4	2	4	3	2	3	5	2	5	5	4	5	5	2	5	3	2	5	4	4	2	4	4	4	4	5	2	4	5	5	5	1	5	4	5	2	5	3	4	2	5	4	5	2	4	5	5	5
5	5	3	2	3	2	2	3	3	3	3	4	4	5	3	5	3	4	4	5	5	1	2	4	5	3	4	5	3	5	3	5	5	5	3	5	2	5	4	5	3	4	2	4	4	5	4	2	1	3
5	4	2	4	4	5	5	4	5	2	5	4	5	3	5	4	4	1	3	4	4	5	5	4	5	5	4	3	4	2	5	3	4	3	4	5	3	4	5	4	2	4	3	4	4	2	5	5	5	1
2	5	1	2	5	5	5	4	3	3	4	1	2	1	3	3	4	3	3	4	4	3	5	2	3	5	4	5	4	1	3	4	3	5	4	3	4	3	4	4	4	5	5	5	5	3	5	3	5	2
5	2	5	2	3	2	5	5	3	3	5	5	2	5	3	3	4	2	3	5	5	1	2	5	2	3	4	5	5	2	1	5	2	4	4	5	5	3	5	5	5	5	5	4	2	5	3	3	3	4
5	4	4	1	2	5	4	5	5	2	5	4	3	5	2	2	2	4	5	4	2	4	2	5	1	2	5	3	3	3	5	5	4	3	4	3	4	3	5	4	5	5	5	4	3	2	5	2	1	3
4	3	3	3	1	3	5	5	5	1	3	5	3	4	4	2	4	4	2	3	5	5	2	5	3	3	2	5	3	5	4	2	4	5	1	4	5	4	5	4	3	5	2	2	4	5	2	5	5	4
3	5	5	1	3	3	2	5	4	4	4	2	5	3	3	5	5	2	4	5	5	2	5	1	2	4	3	3	5	3	5	5	5	5	3	3	4	5	5	3	5	5	3	3	4	3	5	2	4	4
5	3	2	2	5	3	5	5	4	5	4	3	5	5	3	5	4	2	4	5	4	1	4	3	3	4	2	3	5	5	4	4	5	3	4	4	3	3	5	3	3	5	4	4	4	5	4	2	5	3
3	5	4	5	5	5	4	3	3	3	1	4	4	5	5	1	2	2	4	5	5	4	2	2	3	4	2	2	5	2	5	5	2	5	2	2	3	4	4	2	3	5	3	4	3	4	5	1	3	5
5	5	4	4	3	3	4	5	2	5	5	3	4	5	4	4	4	4	5	1	3	4	2	3	4	3	5	4	3	5	3	4	5	5	5	4	3	5	4	5	3	3	5	3	1	5	5	3	1	5
4	5	4	4	3	5	4	3	4	1	4	4	2	5	5	3	5	2	4	1	1	4	3	2	4	3	3	4	5	5	4	5	5	3	5	4	2	5	3	3	4	4	4	4	5	2	5	5	5	5
5	5	3	5	3	4	4	3	4	2	4	5	4	5	4	3	4	5	4	2	3	3	4	5	5	5	5	5	1	3	3	5	5	5	2	4	5	3	2	5	5	5	4	3	5	4	3	2	4	5
2	4	5	4	5	2	5	3	1	1	5	2	5	3	4	4	3	3	5	4	5	3	3	2	5	4	3	5	5	3	4	3	5	3	4	5	5	5	5	1	5	5	4	3	4	3	4	5	5	5
2	5	2	3	5	1	2	4	3	2	5	5	5	3	4	4	1	4	3	3	2	5	3	5	1	4	5	5	4	4	5	3	5	5	4	4	5	5	4	5	5	5	3	3	4	3	3	5	2	4
5	2	2	4	5	5	4	4	4	3	3	4	5	5	2	5	3	3	3	2	5	4	5	4	4	3	5	4	3	3	4	2	5	4	4	3	5	5	5	4	2	5	4	3	5	5	3	4	2	5
5	5	3	3	3	5	2	5	4	5	3	2	3	5	5	3	3	2	5	5	4	4	5	4	2	3	5	5	2	4	5	5	4	1	5	5	5	4	5	2	5	5	4	2	2	4	4	5	4	5
5	3	4	3	4	2	5	2	5	2	5	4	4	5	2	5	2	4	5	5	5	3	2	4	2	4	2	4	5	5	3	4	4	2	3	2	5	5	5	2	4	1	4	5	5	4	2	1	5	3
5	3	5	5	3	3	4	3	2	2	5	5	5	3	5	4	5	1	2	2	4	4	2	2	5	2	5	5	5	5	5	4	3	3	5	3	5	3	3	5	2	3	3	2	4	2	4	5	2	2
4	5	2	2	4	5	5	2	4	4	3	3	3	5	2	5	2	2	1	3	3	4	3	4	3	5	3	3	5	3	5	2	4	3	5	2	4	2	4	2	3	5	2	4	4	5	5	4	4	4
5	5	1	5	4	3	5	4	2	3	2	5	3	3	5	2	4	5	1	2	5	3	5	3	5	4	2	3	2	2	1	5	5	1	3	3	5	4	4	5	5	1	4	4	5	5	4	3	3	5
4	3	2	5	5	4	5	4	2	5	2	5	5	5	2	3	5	2	2	3	4	5	5	3	3	3	4	4	5	5	5	4	5	5	5	1	2	4	2	3	3	2	2	5	5	5	5	4	5	2
4	4	3	2	3	5	3	4	5	5	5	1	3	5	4	5	5	2	5	4	5	1	3	5	4	5	2	3	3	3	5	2	5	2	5	5	5	5	3	5	2	5	3	5	5	3	3	3	5	5
3	3	5	4	3	4	2	4	5	3	5	4	2	4	4	2	4	3	5	1	3	4	4	5	1	4	2	2	1	5	3	5	4	5	5	3	5	5	5	3	5	2	5	5	2	5	3	3	4	4
5	3	2	3	2	5	4	5	3	4	4	2	3	5	5	2	5	3	3	4	5	2	5	4	4	2	3	5	5	4	3	4	5	5	4	5	5	5	5	5	5	5	5	3	4	2	5	3	5	2
4	2	5	3	2	4	4	1	3	3	3	2	5	5	5	1	2	4	5	1	4	2	2	5	5	3	2	5	5	5	2	4	4	3	5	3	2	5	2	5	5	5	3	3	5	5	2	3	1	5
5	3	5	4	5	3	2	3	3	2	4	4	5	4	4	1	2	3	4	5	4	4	4	5	4	4	4	5	5	3	5	4	5	3	5	4	2	3	3	5	4	5	2	3	5	4	4	5	1	3
4	2	3	1	3	4	5	2	3	3	4	3	4	3	2	2	3	5	5	5	4	3	5	1	3	2	3	4	2	3	2	5	2	2	4	5	5	5	5	3	5	5	4	1	2	5	5	4	5	4
5	5	1	5	5	3	5	1	3	3	1	3	4	5	3	5	4	4	3	3	3	5	5	2	5	3	3	4	3	2	5	5	3	5	4	3	2	4	3	5	2	4	5	5	4	4	1	5	5	4
4	4	3	5	3	2	2	2	3	4	5	5	5	1	3	2	1	2	2	2	5	2	4	4	2	3	2	3	5	5	5	5	5	4	2	5	1	3	4	3	5	5	4	2	3	3	4	5	5	3
3	5	4	3	5	5	4	5	3	5	3	5	4	5	4	3	4	4	5	1	5	3	5	3	2	3	2	5	5	5	5	2	5	4	2	5	4	5	4	2	4	1	3	4	4	5	5	2	2	5
1	4	5	2	5	2	5	5	4	2	2	2	3	5	3	1	4	3	3	3	3	5	4	5	4	5	3	3	3	5	2	4	3	1	2	5	4	3	3	4	3	3	5	5	5	3	4	4	3	3
4	5	2	3	5	1	3	1	1	2	4	3	3	5	5	4	5	5	1	3	2	3	4	4	4	2	5	5	3	4	4	3	4	2	5	5	5	4	5	2	3	2	4	5	5	1	5	5	5	5
2	5	5	2	2	3	5	5	4	3	4	3	3	1	4	2	5	5	5	4	2	4	2	2	2	3	5	4	5	3	4	3	5	4	2	5	4	1	5	2	2	3	4	4	3	5	3	5	5	3
2	4	3	5	3	4	2	2	2	5	2	4	5	3	2	3	4	3	1	3	5	2	4	4	2	4	2	5	3	5	5	4	2	2	4	5	3	5	2	4	5	5	5	2	2	5	3	5	5	5
5	5	2	2	5	5	2	3	4	5	3	2	3	2	3	5	3	4	4	5	2	5	5	3	4	5	1	5	3	4	4	5	3	1	4	5	5	5	3	4	5	2	4	3	4	5	5	5	3	5
5	3	3	5	4	5	3	4	1	1	4	4	2	4	5	4	4	5	3	2	2	5	5	4	5	5	3	1	5	5	3	3	5	5	3	5	1	2	2	3	5	5	5	4	5	3	5	3	1	5
3	2	5	5	2	3	4	3	4	2	4	5	3	1	2	1	4	1	3	2	5	3	3	4	5	2	5	5	1	5	2	2	5	5	3	5	4	4	5	5	2	5	3	1	4	5	4	5	2	5
4	4	2	2	4	4	2	5	3	3	2	5	5	2	3	3	3	2	3	1	4	4	4	5	3	5	5	1	5	5	5	4	5	5	5	4	5	3	3	2	5	5	3	4	5	4	4	3	5	3
5	5	2	2	3	5	3	5	5	3	2	5	3	2	5	5	1	4	4	1	3	5	5	3	3	1	4	2	1	5	3	5	4	3	5	5	5	4	4	4	5	5	5	2	4	5	5	4	3	3
5	3	1	3	5	3	5	2	4	2	3	3	4	3	4	3	2	4	3	3	2	4	4	4	5	2	4	3	3	3	3	5	2	5	2	5	5	3	1	5	5	5	2	5	4	2	3	5	2	4
4	3	4	2	3	4	3	5	3	5	3	5	2	4	2	3	3	4	1	3	5	3	3	1	5	4	5	1	5	5	5	2	5	2	4	2	3	4	4	5	2	3	2	5	4	1	4	5	3	5
2	4	5	3	5	3	3	4	5	4	4	5	5	5	5	2	3	5	5	5	2	5	5	3	5	2	5	5	5	1	5	2	4	2	3	5	1	5	5	2	5	4	1	4	4	1	4	5	5	5
4	3	3	5	1	5	3	2	5	5	5	1	4	1	4	3	2	3	5	2	5	1	4	4	3	3	3	5	2	2	3	4	5	3	5	4	4	4	2	3	3	4	5	2	3	5	4	2	1	5
4	4	4	5	2	3	4	2	4	5	5	4	4	4	5	3	5	1	5	1	5	3	4	5	3	5	3	3	2	4	4	5	5	5	4	5	5	4	2	5	5	2	2	2	5	4	5	4	3	4
4	3	3	5	5	5	4	3	5	2	2	5	5	3	3	3	4	4	4	2	3	3	3	5	3	5	3	4	5	4	5	4	2	4	5	5	4	4	5	5	5	3	3	4	3	1	5	3	5	5
4	1	4	4	2	2	2	4	5	1	5	5	3	4	5	3	2	3	4	1	3	5	5	4	3	3	4	3	2	2	3	1	4	3	5	5	5	4	5	4	3	5	1	4	4	5	4	3	3	5
3	4	4	5	5	5	5	1	3	4	4	4	2	5	4	5	5	3	3	4	5	2	5	4	2	1	4	5	1	5	5	4	5	4	3	2	3	2	4	2	5	2	3	2	5	1	2	1	2	4
4	4	4	2	1	3	5	4	3	3	5	2	4	1	5	4	3	5	5	5	1	2	4	3	2	2	2	4	4	5	3	3	4	3	4	4	5	3	1	4	2	4	5	4	3	4	5	1	5	5
4	2	5	5	3	5	2	5	5	3	3	4	5	5	2	5	4	4	5	2	2	4	5	5	4	3	5	2	5	5	3	2	4	2	3	4	4	3	3	3	4	5	5	2	3	5	5	1	5	4
4	4	4	4	5	2	4	2	5	4	3	5	5	1	4	1	2	5	5	2	5	1	3	5	5	3	1	1	5	3	5	5	5	3	5	1	4	5	4	2	2	2	5	5	5	4	5	1	3	4
5	4	4	3	5	4	3	5	4	2	5	5	5	5	5	5	4	3	2	4	4	3	2	3	2	2	3	2	5	5	5	5	4	2	5	2	2	5	1	3	2	5	5	1	4	2	5	2	5	5
3	3	4	3	4	1	4	3	4	5	5	4	2	4	2	4	3	2	4	3	3	4	2	2	3	3	4	1	4	3	5	1	2	5	4	3	2	5	2	4	5	3	2	4	5	3	5	2	3	5
4	5	5	3	5	4	5	5	2	4	3	5	3	3	3	2	4	5	3	3	5	2	5	2	4	2	4	3	2	5	5	4	4	3	4	5	5	5	5	4	5	3	4	4	4	1	3	3	3	4
3	5	5	4	2	4	5	4	5	5	5	3	5	4	2	1	5	4	3	5	3	2	5	4	4	3	3	3	2	2	5	5	4	5	5	4	2	5	2	3	3	4	2	3	4	2	5	3	5	1
5	4	3	3	2	3	2	5	4	4	4	5	2	3	5	5	3	4	2	5	3	4	5	2	3	2	4	4	4	5	2	4	4	5	3	5	5	2	3	2	2	3	3	1	5	5	5	3	3	3
4	3	5	5	5	1	5	2	4	1	3	1	4	3	3	2	5	3	5	3	1	3	5	5	5	5	5	3	2	2	4	3	5	3	2	5	5	5	5	5	5	5	1	5	2	1	3	2	3	2
1	2	3	4	5	4	1	5	3	3	5	1	2	2	4	5	2	4	3	5	1	4	3	3	3	3	4	2	5	5	3	3	3	5	2	5	5	4	5	2	4	5	2	2	5	5	4	5	3	3
5	3	2	3	4	2	4	5	5	3	5	3	5	5	4	4	3	5	4	4	2	3	2	5	4	3	2	3	4	3	2	4	2	4	3	2	3	5	5	3	5	4	4	5	5	2	4	5	5	2
4	5	1	4	1	5	5	5	4	3	5	5	2	3	2	3	2	4	5	5	5	4	2	5	2	4	1	3	5	4	5	5	4	3	4	5	4	4	3	5	5	5	4	4	4	3	3	5	4	5
5	4	5	5	5	4	5	3	2	3	3	5	4	5	5	5	3	5	4	4	5	4	5	4	5	1	4	4	3	2	3	3	5	5	3	4	5	2	4	5	5	4	5	4	4	2	4	3	5	5
3	5	4	3	3	2	4	2	5	3	5	2	5	2	4	5	3	5	3	5	3	5	2	5	5	1	1	2	5	4	5	4	5	3	2	5	3	2	2	4	3	4	5	4	3	5	4	5	5	4
2	4	2	2	5	3	3	4	1	5	5	4	2	4	2	4	4	4	2	5	5	3	1	3	5	3	4	3	5	4	4	5	5	1	5	2	5	5	2	3	4	4	3	5	4	2	1	5	2	5
5	2	3	4	3	5	2	4	3	4	1	5	4	5	3	5	2	4	3	5	5	5	3	2	4	2	4	3	5	2	4	3	2	5	5	3	3	3	3	4	5	5	3	5	2	5	2	5	5	3
3	2	5	3	2	1	2	5	4	2	3	4	4	5	1	4	4	4	3	3	5	3	2	5	3	1	3	3	5	3	4	3	4	3	3	5	4	3	3	4	3	5	5	4	2	4	2	5	4	3
4	4	3	2	4	4	3	3	2	3	3	4	2	4	5	5	1	3	3	4	5	1	2	5	5	3	5	2	5	1	5	3	4	5	5	4	4	2	5	3	4	5	3	2	5	4	5	5	3	3
3	4	3	5	5	3	5	5	5	1	2	4	3	5	2	3	5	5	5	5	4	3	1	4	4	3	5	3	5	4	5	5	4	2	5	2	5	5	3	4	5	4	4	4	2	5	2	4	4	5
5	5	5	5	5	3	2	5	5	4	3	5	3	5	2	2	4	3	2	5	5	4	1	2	2	5	4	3	4	5	5	5	1	5	4	3	5	5	4	2	4	5	2	5	2	5	4	5	2	5
2	4	1	5	5	2	4	2	2	1	4	3	5	3	5	5	4	3	1	5	5	2	3	5	3	2	2	2	5	5	4	3	4	5	1	2	1	2	5	4	5	4	3	4	4	5	5	5	4	1
5	1	4	4	3	3	5	3	4	4	4	4	4	3	2	3	4	3	3	1	5	2	2	5	5	3	3	4	5	4	4	5	2	5	5	4	5	5	4	4	3	2	5	2	4	4	1	2	3	5
5	2	2	3	5	5	4	3	3	5	4	5	5	3	2	2	4	3	1	3	4	4	5	4	3	5	4	3	5	5	5	4	2	5	2	5	4	3	2	4	2	5	3	5	4	3	5	4	2	4
2	5	2	5	2	1	3	4	2	1	3	1	4	5	3	3	2	4	5	2	4	2	4	3	2	2	3	5	4	4	4	4	5	3	2	2	2	5	3	3	5	4	4	3	3	3	3	3	5	3
4	4	3	4	5	5	5	5	2	3	4	5	4	3	5	3	2	4	5	3	4	3	4	3	3	3	5	4	5	4	4	5	5	5	5	4	3	4	3	5	5	5	3	5	2	1	4	4	2	5
5	5	2	5	1	3	5	3	5	4	4	5	5	1	2	3	3	5	5	3	2	2	5	5	4	3	1	3	4	2	5	5	5	5	5	1	4	5	2	3	4	5	1	3	5	3	3	4	4	4
3	3	4	1	3	5	1	3	5	5	5	5	3	5	3	5	3	3	5	3	5	2	5	5	5	3	3	2	4	3	3	3	5	2	3	2	2	2	5	3	5	5	2	4	4	5	4	3	5	2
4	4	3	2	5	3	5	2	5	4	5	5	2	3	5	4	4	4	2	3	1	5	3	2	4	1	4	3	5	3	2	5	3	5	3	5	5	2	2	5	5	3	2	2	3	5	2	4	3	4
5	2	2	2	4	3	2	2	4	3	1	4	1	3	2	2	3	1	3	3	1	4	3	5	5	5	2	5	4	5	4	3	2	4	2	5	3	4	2	5	4	2	5	2	3	5	3	4	4	4
2	5	1	1	5	3	5	5	4	5	3	4	3	4	5	5	2	3	5	5	3	3	4	2	4	5	5	2	2	4	2	3	4	2	2	5	3	5	4	3	5	5	5	3	3	5	5	3	4	4
5	2	4	3	2	4	5	3	2	5	3	4	3	4	3	2	1	4	4	5	5	4	3	3	3	1	5	2	3	5	5	5	4	2	5	2	3	2	5	5	2	4	5	4	5	3	4	2	3	3
2	2	4	4	2	4	5	5	1	4	3	5	5	5	5	4	5	2	5	3	5	5	1	4	4	3	5	3	2	5	5	2	2	5	1	4	4	4	5	5	4	3	3	5	2	1	2	3	5	3
5	2	2	5	3	2	5	5	4	4	5	5	3	4	5	1	2	5	4	5	3	5	2	3	5	5	4	2	4	4	3	3	4	5	4	3	5	5	5	4	2	2	2	3	4	4	3	1	2	5
5	3	2	5	4	4	5	4	2	3	4	3	5	4	4	3	5	5	4	4	5	3	5	3	5	4	5	4	4	5	1	5	4	4	5	3	5	5	4	2	3	5	2	3	4	4	5	2	5	5
4	5	2	1	5	3	5	4	4	3	4	4	3	3	5	4	3	3	3	4	3	4	5	3	2	3	5	3	5	1	5	3	3	5	3	5	4	5	5	3	3	5	5	5	5	3	4	5	3	5
5	2	4	4	3	2	5	3	5	3	3	5	5	3	3	5	5	5	3	3	3	5	3	5	3	3	2	1	4	4	2	5	4	3	5	5	5	5	4	5	4	4	3	3	4	5	5	3	2	5
4	2	3	1	3	2	3	5	1	4	5	2	3	4	4	5	4	5	4	5	2	3	3	5	3	5	4	3	5	5	4	4	3	4	3	5	1	5	3	3	3	5	1	3	4	4	5	4	1	5
5	4	3	4	5	4	3	5	3	1	3	3	2	3	2	4	3	2	3	2	5	2	5	4	4	4	5	5	4	3	5	5	5	5	2	4	2	5	3	5	4	4	2	4	3	3	2	2	3	5
4	4	3	3	3	3	4	3	4	3	5	2	5	4	2	3	5	2	4	2	5	4	5	5	5	3	3	4	4	4	4	4	5	4	2	4	3	5	5	4	3	4	5	2	4	4	4	3	5	2
3	5	5	3	3	4	5	5	3	5	2	4	5	4	3	4	4	3	5	5	5	3	3	3	4	3	3	5	3	5	2	5	2	5	4	5	5	5	5	2	2	1	1	2	5	4	5	3	5	1
4	2	5	1	4	5	5	3	3	3	1	2	4	5	5	4	5	2	5	5	4	4	2	3	2	3	2	5	5	3	4	5	2	5	2	4	4	5	4	3	2	5	5	4	4	5	3	5	3	5
5	5	4	2	5	2	3	5	3	4	3	5	4	4	5	4	1	4	5	2	5	3	5	5	3	2	5	3	5	2	5	5	3	5	3	3	4	4	2	5	4	2	5	5	5	5	5	4	3	5
3	5	2	5	1	5	3	5	2	2	5	4	3	5	4	5	4	3	5	3	5	3	4	5	5	4	5	4	5	2	5	4	3	2	5	4	5	5	5	4	5	5	5	5	4	3	3	3	2	2
5	5	5	5	5	5	5	3	2	2	1	5	3	3	4	5	5	5	2	4	4	2	2	2	5	2	2	3	2	2	5	5	4	3	3	2	4	5	4	5	3	5	3	5	5	5	3	5	5	5
2	4	3	3	5	5	4	2	4	2	2	4	3	1	1	3	4	1	4	4	4	2	5	5	2	5	5	5	4	3	4	4	2	4	5	2	2	5	3	4	2	5	5	5	5	2	3	5	3	5
5	5	5	4	5	5	3	5	2	2	5	4	5	4	4	5	1	5	3	5	4	4	5	3	1	2	4	4	5	5	4	4	2	2	3	5	3	5	3	5	4	5	5	3	4	4	5	5	5	5
3	4	4	2	4	4	2	5	5	3	5	5	4	2	5	5	4	4	2	5	2	3	5	3	3	3	5	5	3	4	3	4	2	4	5	3	3	4	5	4	5	5	3	4	2	5	5	3	4	4
2	5	5	3	3	2	5	4	2	2	5	1	2	2	4	2	2	2	5	2	1	3	4	4	2	3	5	2	2	3	5	1	5	4	1	2	5	2	3	2	4	5	4	4	5	4	5	4	2	1
5	3	4	2	5	3	5	5	2	5	4	2	1	1	5	4	2	3	4	5	2	2	2	4	4	3	5	5	5	5	5	5	3	5	5	5	2	3	5	4	5	3	5	5	4	4	5	4	5	5
3	4	3	1	5	1	3	3	3	5	1	1	1	1	4	5	3	3	5	2	3	2	5	2	5	1	4	5	4	5	3	5	3	5	5	4	5	5	5	5	2	5	5	3	4	1	2	4	5	5
5	3	1	3	5	5	4	3	3	4	5	3	4	3	4	3	4	1	5	4	3	5	2	5	5	1	2	5	3	5	3	2	3	5	5	4	5	4	5	5	5	2	5	4	1	3	3	3	5	5
3	1	2	5	3	2	5	3	1	5	4	5	4	3	5	3	4	2	5	5	5	2	4	3	3	5	5	2	5	5	4	3	5	4	3	4	2	5	2	4	3	3	4	3	5	5	4	5	2	3
3	2	3	5	4	5	4	2	2	3	4	2	3	4	5	2	2	5	3	4	1	5	5	2	4	4	3	5	3	5	3	3	1	5	2	5	5	5	4	5	3	3	2	5	3	4	5	3	5	4
3	3	3	4	5	3	5	3	3	5	4	3	5	5	2	2	3	3	3	5	5	5	2	2	4	3	1	5	5	4	4	5	3	2	5	2	5	5	2	1	4	2	5	4	4	5	5	5	4	5
5	4	2	5	2	4	1	3	3	3	5	1	1	3	5	5	3	2	3	3	5	5	5	2	3	2	4	4	3	5	4	4	4	2	2	5	4	4	2	5	5	5	5	5	5	4	3	3	5	4
2	1	3	2	4	5	5	3	5	5	1	5	5	5	3	1	3	3	3	1	4	5	4	2	4	1	4	2	2	2	3	2	5	4	4	3	3	2	3	5	3	2	5	2	5	3	5	5	5	5
2	2	1	2	2	4	2	5	4	3	4	4	3	2	2	5	4	5	5	5	3	2	4	5	5	2	3	3	3	2	5	5	5	5	5	5	5	2	5	5	4	5	3	3	5	2	5	5	4	2
4	5	5	2	4	3	4	2	2	3	5	1	5	4	5	3	2	5	1	3	4	2	5	4	3	3	5	3	4	5	5	3	4	4	4	4	2	3	4	5	4	3	3	2	5	3	3	5	4	5
5	5	2	4	3	4	5	5	1	5	3	4	5	4	5	5	4	3	5	2	3	3	4	5	3	2	4	4	5	5	5	3	1	3	4	4	5	3	5	5	4	3	5	3	5	4	1	3	4	3
5	5	5	4	5	4	2	3	3	4	4	4	4	2	2	5	2	3	2	5	3	3	5	4	4	5	4	4	2	3	3	1	5	4	2	4	2	1	3	3	4	3	4	3	2	4	4	5	3	4
5	5	5	1	1	4	4	1	3	2	3	5	5	5	4	5	5	3	5	2	5	1	4	2	4	4	2	3	4	4	5	3	2	2	4	5	5	4	3	3	5	5	4	5	5	5	3	5	1	4
3	5	5	5	4	2	4	4	2	2	5	5	5	5	3	5	5	1	3	5	2	1	4	4	2	4	1	1	3	1	4	5	3	5	2	1	4	2	3	2	5	4	3	4	5	5	3	4	4	5
5	5	3	5	5	3	5	4	4	4	4	1	4	5	2	2	4	3	4	4	3	5	2	3	1	5	3	5	2	5	5	3	4	4	4	3	2	4	3	2	4	4	3	2	5	5	4	2	4	2
4	5	4	2	5	3	3	4	5	5	5	2	4	3	4	4	3	2	2	5	5	5	4	4	5	1	2	3	4	3	3	5	5	2	5	5	3	2	1	5	3	4	4	5	5	4	3	4	5	2
5	3	3	5	3	3	2	5	4	3	5	5	3	5	2	4	2	5	5	5	2	5	2	4	2	3	3	3	5	3	5	3	5	3	4	2	3	4	1	5	5	5	4	5	2	5	4	3	3	5
4	3	2	5	2	4	5	4	3	2	5	4	2	3	5	4	5	3	4	2	2	4	4	3	2	3	2	1	5	5	4	2	4	4	5	5	5	4	5	5	4	4	4	4	1	3	3	4	2	5
5	4	4	5	4	4	4	1	2	1	3	5	3	3	3	2	3	2	5	5	2	3	2	5	2	3	5	5	1	5	5	5	4	2	4	3	4	3	4	4	5	2	4	5	4	3	3	4	4	3
2	5	2	2	2	5	3	1	1	5	2	2	1	2	3	5	5	5	5	3	5	3	3	2	3	4	4	4	5	5	2	5	3	2	3	5	5	3	3	3	4	4	3	4	3	3	1	4	3	4
3	2	5	3	4	3	4	5	1	1	5	5	5	1	2	4	4	5	3	2	3	3	4	4	4	3	3	5	3	1	4	3	3	3	4	4	5	3	1	3	5	5	5	4	2	3	2	5	3	3
5	4	2	5	3	4	5	5	4	4	5	1	3	5	3	3	1	2	5	3	2	4	3	4	2	3	5	2	5	2	5	5	3	4	5	5	1	2	5	5	5	2	4	4	5	5	5	5	5	5
3	3	4	3	4	1	3	1	3	5	5	3	4	4	2	3	5	3	3	2	4	2	4	5	5	1	4	4	5	3	3	2	2	4	3	4	2	4	5	5	5	4	4	3	5	3	4	5	4	5
4	4	5	4	5	5	5	4	2	5	3	1	5	5	3	4	4	5	5	4	5	3	2	5	3	5	2	5	4	5	5	4	5	4	5	5	4	5	3	3	3	4	1	4	3	5	2	2	5	4
3	2	4	1	3	5	2	5	4	4	5	1	3	1	3	4	3	3	3	3	5	5	5	2	4	5	1	5	3	5	4	4	2	5	4	4	5	5	5	5	5	4	4	5	4	5	5	4	4	5
5	1	3	2	2	5	3	3	4	2	5	4	2	5	5	4	4	3	4	5	5	5	5	5	2	5	2	5	5	2	5	5	5	4	3	5	3	3	5	4	2	5	4	2	3	3	3	2	3	5
5	4	3	5	3	3	5	5	3	3	2	1	3	3	4	4	5	3	4	3	1	1	2	3	2	4	4	4	2	3	5	5	2	5	5	1	5	4	5	1	5	3	2	5	3	2	5	4	4	4
3	2	5	1	3	2	4	3	2	3	4	4	5	3	3	3	2	4	2	4	4	4	3	3	2	2	3	5	5	5	2	4	5	2	3	2	2	5	5	4	4	4	2	4	5	3	4	5	5	5
5	2	4	2	5	5	3	3	2	3	5	3	1	2	5	2	3	1	3	5	3	2	5	3	4	2	4	3	5	4	4	5	1	3	2	2	4	4	5	5	2	4	5	5	5	5	1	4	2	5
3	2	4	3	3	3	2	3	4	4	4	2	5	5	5	3	4	3	4	4	3	5	4	3	5	2	3	4	4	3	3	3	4	4	5	5	5	2	4	3	5	3	4	4	3	5	4	2	4	4
5	5	3	4	3	4	5	2	2	3	4	5	3	3	4	4	5	3	1	3	4	3	5	1	5	4	2	5	3	5	3	3	2	3	3	5	3	4	2	3	5	5	5	4	2	4	5	3	2	4
4	3	4	3	3	4	2	2	5	1	5	2	5	2	3	4	4	2	1	5	3	2	4	5	4	2	4	3	4	2	5	3	5	2	4	2	3	3	5	1	5	2	5	5	3	4	4	2	2	3
3	3	5	5	5	5	2	3	2	3	3	1	2	4	2	4	5	5	3	3	3	4	5	4	4	5	3	4	5	4	4	5	5	1	4	3	4	3	5	2	5	1	2	5	5	4	4	4	4	5
5	2	3	5	4	3	4	2	4	2	5	2	2	4	2	3	5	2	4	2	2	4	5	3	5	2	1	5	5	5	2	2	4	3	5	2	5	2	3	5	3	5	2	4	3	5	5	5	3	5
5	5	5	5	3	5	5	2	2	3	3	2	5	2	1	3	4	3	4	4	4	3	4	5	2	5	4	4	1	3	5	5	4	3	5	3	3	5	3	4	4	2	5	4	5	4	5	4	5	3
4	4	4	5	4	4	3	3	3	5	3	4	5	3	5	4	4	2	3	4	4	3	5	2	4	3	5	4	5	5	5	5	4	3	5	3	2	2	2	4	5	3	2	4	4	5	4	5	4	3
3	3	5	3	4	3	2	3	3	4	5	5	2	5	4	2	2	4	3	5	3	4	5	3	2	2	3	5	3	4	5	5	5	2	5	4	4	3	3	3	3	5	5	2	4	2	5	1	5	4
4	2	4	4	2	4	4	1	2	4	4	3	4	5	2	3	3	2	5	4	2	4	2	4	5	4	5	1	3	2	3	5	2	3	5	2	5	1	3	1	2	5	5	5	5	2	5	3	5	4
4	3	3	5	2	5	5	3	2	3	5	5	4	5	5	5	2	2	2	3	3	2	4	4	5	5	4	2	2	3	5	5	5	5	2	5	4	5	2	2	2	5	3	3	2	5	5	3	5	4
5	3	5	5	3	5	3	3	3	1	3	5	3	5	5	2	5	5	5	4	2	4	4	5	3	3	5	3	5	5	2	5	1	5	5	4	3	3	1	4	1	3	5	4	2	3	1	4	5	5
2	5	3	2	5	3	3	4	5	2	4	4	4	5	3	4	3	4	3	2	3	5	3	5	4	4	5	3	3	5	4	5	5	4	3	5	4	3	3	3	5	3	2	3	5	5	3	5	1	5
5	5	5	2	3	2	5	3	4	5	5	5	2	4	5	5	4	4	2	3	3	2	5	2	2	3	4	5	5	2	5	4	4	5	4	4	2	5	1	4	4	5	2	5	2	4	5	3	5	5
4	4	2	3	2	3	3	4	5	4	5	4	5	5	5	2	3	2	3	5	3	5	2	3	1	2	3	3	4	4	3	3	1	3	2	2	4	2	5	3	5	1	5	5	5	5	5	5	3	5
5	5	5	5	2	2	3	5	2	5	3	4	5	4	2	2	2	2	5	4	1	3	5	5	3	3	5	4	5	4	2	5	3	4	5	4	5	4	2	4	5	4	5	4	3	2	3	3	4	2
5	2	3	5	5	2	4	2	3	2	2	2	2	3	4	5	1	2	5	3	4	2	4	3	5	5	5	3	3	5	1	5	5	3	4	4	3	5	3	3	4	1	2	2	2	3	5	4	2	4
3	2	5	3	5	1	1	3	2	3	4	5	5	3	5	2	3	4	2	1	4	2	2	4	4	2	5	2	2	4	4	1	5	5	5	4	5	5	5	5	4	5	4	4	3	2	3	5	2	4
4	5	1	1	3	1	4	3	2	5	3	5	5	4	4	5	3	2	4	5	2	5	2	4	4	5	2	2	3	5	3	4	4	3	5	2	5	5	4	3	5	2	3	5	1	2	5	5	3	5
2	1	3	3	2	2	2	5	2	5	4	3	3	5	5	5	4	2	5	4	2	4	5	4	5	4	3	2	4	3	5	4	2	4	5	5	5	5	5	4	5	3	1	5	3	4	3	5	2	5
5	2	5	4	5	2	3	5	2	3	2	5	5	4	3	4	3	3	2	2	3	3	2	2	3	2	4	3	2	5	4	3	4	3	2	5	5	5	4	3	5	4	4	4	3	5	2	3	5	3
3	4	5	1	4	5	1	5	3	1	5	4	2	2	1	5	5	3	5	4	5	5	2	5	4	2	1	2	5	1	4	5	3	3	3	5	5	5	3	3	4	5	4	3	4	5	5	5	5	4
2	1	1	5	1	4	5	5	1	2	5	4	2	2	5	3	4	4	3	4	5	1	3	3	5	5	2	5	5	2	2	2	3	5	5	3	3	5	5	2	3	5	3	4	4	4	5	4	5	3
5	3	1	4	3	3	4	2	5	4	3	5	2	3	5	5	1	2	5	2	4	5	2	5	4	5	5	5	4	5	3	4	5	4	3	2	5	5	3	2	4	5	4	5	2	4	5	5	3	5
3	5	3	5	5	1	5	5	2	3	2	4	3	5	4	3	5	5	4	2	2	5	3	5	2	3	3	5	3	2	3	3	3	2	5	3	5	5	3	4	5	3	5	5	4	2	4	3	3	4
5	4	3	4	5	5	4	4	1	5	3	5	5	3	2	1	5	5	5	2	2	5	2	4	5	5	2	4	2	5	5	2	2	3	3	4	4	3	5	2	5	5	3	3	2	1	5	3	4	3
3	1	4	3	3	4	2	2	4	1	5	4	3	2	3	3	1	4	3	5	2	5	4	4	4	4	3	3	3	4	1	5	3	5	5	4	5	5	2	3	4	5	3	5	4	4	3	4	3	4
5	5	3	3	5	2	3	1	3	3	4	4	5	1	5	2	3	2	4	5	4	4	1	3	3	2	4	2	4	5	3	3	4	2	4	3	2	2	4	4	5	3	3	2	5	3	5	2	3	2
5	3	3	4	3	3	4	3	5	1	2	3	5	5	4	4	5	4	5	2	1	4	4	4	3	3	2	4	5	4	2	5	5	5	1	4	5	5	2	2	5	4	1	4	4	3	4	5	3	5
5	3	4	5	2	4	5	4	1	2	5	4	5	5	3	3	2	4	3	5	4	4	4	5	4	5	2	5	1	5	5	5	5	1	2	4	3	4	4	3	3	5	5	4	3	5	2	5	5	5
3	4	4	2	4	1	3	2	3	3	1	5	4	3	5	1	3	3	5	5	1	4	3	4	3	2	4	5	3	5	3	5	2	4	3	5	5	2	5	2	3	4	4	2	4	4	3	5	3	3
4	3	4	1	5	3	2	1	4	5	2	3	4	4	5	5	5	2	3	5	2	3	3	5	5	2	2	4	5	3	3	4	2	2	3	3	5	5	5	4	5	4	2	4	2	5	3	4	3	3
4	5	2	2	5	2	2	3	5	1	3	3	1	3	4	4	4	3	5	2	3	3	5	2	5	5	2	5	5	3	5	5	3	5	4	5	5	5	4	5	5	5	3	5	5	2	3	5	1	1
3	5	1	5	3	4	4	5	2	1	3	5	5	2	2	2	3	3	1	4	5	5	3	2	4	2	5	3	2	5	3	4	3	5	2	2	4	3	5	4	4	5	1	2	3	4	5	4	4	4
5	4	5	5	5	3	2	4	4	3	4	3	2	2	3	3	5	5	5	5	2	2	3	2	4	2	3	3	5	5	1	3	4	5	4	3	3	3	5	5	4	1	3	4	5	2	4	5	5	5
5	2	2	5	5	4	4	4	2	1	5	2	2	5	4	5	1	5	3	5	4	4	5	5	3	3	1	3	3	4	5	2	4	5	2	4	3	5	5	3	2	5	5	3	1	2	5	5	5	5
5	5	5	5	4	5	5	3	3	1	3	5	2	5	5	2	4	3	5	1	5	4	4	3	2	5	5	2	3	2	3	4	2	5	2	5	1	3	2	3	3	4	5	3	4	4	3	5	4	4
4	5	5	4	1	3	5	4	3	2	3	5	3	2	4	2	5	5	3	5	4	4	5	2	5	5	3	5	1	5	4	4	3	1	5	2	3	3	3	1	5	5	5	2	2	2	5	3	2	4
5	3	2	4	1	4	2	2	3	3	3	4	4	5	5	2	2	4	2	1	2	2	2	5	4	5	5	1	3	5	4	3	5	4	2	5	5	3	3	4	5	5	4	3	5	5	4	5	4	2
2	3	5	3	5	2	4	5	3	4	4	3	5	5	2	4	3	2	4	3	5	5	5	4	4	4	4	4	3	3	4	3	4	5	5	4	4	3	3	5	5	5	3	4	3	3	1	5	4	1
4	5	2	5	3	5	5	3	3	3	5	5	5	3	5	1	2	4	4	2	4	4	4	3	2	3	4	4	4	5	5	3	3	2	3	2	5	4	5	5	3	3	3	4	4	5	4	5	5	4
5	3	5	3	4	1	4	2	5	4	2	5	4	3	3	2	4	1	3	2	3	1	4	5	3	4	5	5	3	5	3	3	2	4	5	3	4	5	5	3	4	2	3	2	5	3	3	2	4	3
2	5	4	2	3	5	5	5	2	5	3	5	5	4	5	3	3	5	2	3	2	5	4	2	5	4	4	4	5	2	5	5	5	3	5	3	5	5	4	5	5	3	1	3	4	4	4	5	2	3
5	1	3	3	3	2	4	1	4	5	3	2	3	5	3	5	3	5	3	3	3	4	4	2	4	4	2	5	1	5	5	2	4	3	3	3	4	5	2	5	5	5	4	2	5	3	1	5	5	5
5	5	1	2	2	5	3	4	4	5	3	3	4	3	5	4	2	3	4	5	3	3	2	4	4	4	4	5	3	5	3	5	3	4	2	5	5	5	2	4	2	3	4	5	5	3	3	5	5	2
4	2	3	5	5	2	4	5	2	3	5	5	2	3	4	3	4	3	2	4	3	5	3	5	5	1	1	4	4	5	5	2	2	5	3	5	5	1	4	5	5	5	3	3	4	1	5	4	5	2
5	2	4	5	2	5	5	2	2	4	1	2	4	2	3	4	5	3	2	4	3	2	2	3	3	3	3	4	3	4	5	1	4	3	5	2	2	4	5	5	5	3	3	5	3	5	5	4	1	5
2	4	5	5	4	2	4	5	5	4	5	5	3	5	4	5	2	5	5	3	5	3	5	2	3	3	2	5	2	4	5	4	5	4	4	5	3	3	4	3	5	4	4	4	5	4	1	4	3	5
5	3	4	5	2	1	5	3	1	5	2	3	4	2	2	5	4	5	5	3	3	5	5	4	4	5	4	4	2	3	3	5	5	4	2	4	5	5	2	3	5	3	5	5	3	5	5	4	5	2
1	2	5	2	5	2	4	2	5	5	3	2	4	4	5	4	3	3	2	3	3	5	4	4	5	2	5	2	5	4	4	4	2	1	2	5	2	4	5	3	3	2	5	4	2	4	5	5	2	5
2	5	4	5	5	3	2	4	1	5	4	3	5	2	3	5	3	4	2	2	5	3	5	3	5	3	5	1	5	2	5	4	5	5	3	5	3	5	5	5	5	5	3	3	2	2	5	3	5	2
4	4	1	5	5	2	5	3	3	3	1	5	5	5	3	5	5	2	5	5	1	2	4	3	5	3	2	2	4	5	4	1	4	5	2	1	3	3	3	4	3	4	5	4	5	5	4	1	3	3
4	2	5	4	3	4	5	3	3	5	5	5	3	4	5	2	2	2	2	4	2	5	3	3	3	5	3	3	2	4	3	2	4	4	2	3	3	4	3	4	3	5	5	3	2	4	2	4	4	3
5	3	2	3	3	3	5	5	4	4	3	2	2	3	3	3	5	3	5	4	3	2	3	4	4	4	3	3	2	5	4	5	5	5	5	4	5	4	5	5	5	4	1	4	5	3	3	3	4	5
3	1	4	4	4	3	5	3	4	3	3	3	2	2	2	2	1	3	2	5	2	3	5	4	5	5	3	1	2	4	3	5	3	5	4	5	5	5	3	3	5	5	3	4	1	5	2	3	5	3
5	2	2	5	5	4	3	4	3	3	4	3	4	5	5	5	5	5	1	2	2	3	1	3	5	4	2	2	5	5	5	5	2	5	4	3	2	5	2	3	2	5	5	2	4	5	3	3	5	5
5	2	4	3	3	5	5	4	5	2	2	3	4	2	4	5	2	3	3	5	3	5	5	3	4	2	5	3	3	5	5	2	4	4	1	4	3	2	5	5	2	5	4	5	3	5	3	5	2	5
2	5	4	1	4	2	3	5	3	2	2	5	5	5	5	5	5	5	5	4	2	5	3	4	5	3	2	2	4	4	3	3	4	5	2	3	4	5	3	3	4	3	5	1	4	5	1	5	3	3
5	3	2	5	5	5	3	4	2	2	3	3	4	4	3	3	2	2	3	5	2	4	4	4	5	4	2	5	4	4	2	5	2	5	5	5	2	3	5	2	3	4	4	3	4	5	5	4	3	5
3	2	4	3	5	5	2	2	4	2	4	1	1	2	1	5	3	3	5	5	2	2	4	4	3	5	3	4	5	3	4	3	5	5	3	5	2	4	5	2	5	5	1	2	5	5	3	5	1	3
3	4	2	4	5	3	3	5	1	3	4	5	5	5	3	5	5	4	5	5	1	2	3	5	2	3	3	5	4	5	3	3	2	3	4	1	5	5	5	2	5	5	4	5	4	5	2	4	1	4
2	4	1	5	4	3	4	5	2	4	5	3	5	4	5	1	1	1	4	4	5	5	5	3	4	2	2	2	5	4	5	2	5	5	5	5	4	3	4	4	5	3	2	5	3	5	4	5	5	4
4	4	2	1	4	2	3	2	3	1	5	3	4	2	3	4	4	5	4	4	5	3	3	2	3	3	3	1	4	5	5	3	4	5	1	5	5	5	5	4	4	4	4	5	3	5	1	5	5	3
5	5	2	3	5	3	4	2	4	2	3	3	3	3	1	4	2	4	2	3	5	5	5	4	2	5	5	5	4	5	3	4	1	5	2	5	2	5	4	4	5	2	5	4	3	5	3	4	3	4
1	1	3	2	4	2	2	5	4	5	3	5	5	3	4	5	3	5	2	5	5	1	3	3	4	3	1	5	4	3	5	4	4	2	3	5	3	2	5	2	3	4	5	5	3	5	5	2	1	4
5	3	4	3	5	4	4	5	5	2	5	2	1	3	5	5	3	3	5	3	5	2	5	2	3	5	3	5	3	5	3	2	2	3	3	4	3	3	5	3	2	5	2	4	4	5	4	2	3	2
4	5	5	4	5	5	2	4	3	4	1	2	5	5	2	4	3	2	4	3	3	5	3	1	4	3	4	5	3	5	1	5	4	3	1	2	3	1	5	2	5	5	2	5	3	5	4	5	3	5
2	5	5	3	4	4	5	3	4	3	4	4	3	5	5	1	5	2	5	3	1	4	4	4	4	5	3	5	4	1	4	5	3	5	2	5	3	4	1	3	5	4	5	4	2	2	4	5	5	3
3	4	2	4	5	2	3	5	3	4	2	4	5	2	5	3	5	1	4	2	5	2	2	5	3	3	4	4	4	3	5	3	4	5	2	4	5	4	4	1	5	5	4	2	5	3	5	3	4	5
5	5	5	2	4	3	5	3	4	5	1	2	5	4	5	4	5	4	2	4	4	5	2	2	3	2	3	4	3	3	2	4	5	4	5	3	1	4	3	1	5	2	4	5	3	5	3	4	2	5
2	1	5	1	1	4	1	4	3	1	4	5	2	3	1	1	5	3	2	2	2	5	1	5	5	4	1	3	2	5	5	3	5	2	4	3	3	2	5	5	4	5	4	5	5	3	3	4	1	4
4	3	5	5	5	4	5	4	4	2	3	4	5	5	4	4	5	2	5	4	4	4	5	3	3	3	2	5	2	2	3	2	4	3	5	2	3	1	4	1	2	2	3	5	2	2	5	5	4	5
4	5	3	5	2	3	3	1	1	3	5	4	4	4	3	3	5	5	4	2	1	2	4	3	4	5	5	5	2	3	5	5	5	4	2	2	2	3	5	5	2	5	1	2	4	3	3	4	2	5
2	3	1	5	5	4	3	2	1	5	2	3	5	3	2	2	4	3	3	5	2	2	2	5	4	2	5	3	2	5	3	5	5	3	3	4	5	5	4	5	2	5	5	3	2	1	4	4	2	4
4	5	5	4	3	5	5	4	4	4	3	2	5	5	4	3	3	3	3	4	5	4	5	4	4	3	4	5	3	2	1	3	2	5	3	5	2	5	4	1	5	4	3	3	4	2	5	3	2	5
5	4	5	4	5	3	3	2	4	3	4	3	4	2	3	5	2	3	1	3	4	5	5	5	5	1	2	5	5	1	5	5	4	4	2	4	2	3	3	3	3	5	4	2	4	2	4	1	4	3
5	1	3	2	4	4	5	5	1	5	2	4	3	4	3	2	1	3	1	3	5	5	5	4	4	2	3	3	5	3	4	5	4	4	5	5	2	4	3	5	5	5	5	2	4	4	4	3	3	4
5	5	5	4	3	4	5	5	2	5	5	5	2	4	4	3	4	2	5	1	4	4	2	3	3	3	4	3	3	4	2	5	5	5	5	5	5	4	2	2	5	2	4	5	2	5	5	5	5	4
5	3	5	5	5	1	3	5	2	4	3	4	4	2	3	5	5	5	2	5	3	3	5	4	4	3	2	5	4	5	2	4	2	3	2	1	2	4	5	3	5	3	5	2	5	4	5	4	5	2
5	5	5	4	3	5	5	5	5	5	3	1	5	2	5	5	3	4	3	2	5	4	4	1	4	3	5	4	4	4	2	5	3	2	5	2	4	5	1	4	5	5	4	5	4	1	4	3	1	3
4	5	5	3	3	3	4	4	4	5	5	4	5	5	5	2	2	3	5	2	4	4	5	5	4	4	1	3	2	3	5	2	2	3	2	5	2	3	3	4	4	5	4	4	4	2	5	3	5	4
5	4	4	4	5	2	1	5	4	5	5	4	5	2	3	2	2	3	3	3	3	4	2	5	3	5	4	4	5	3	2	5	5	4	5	3	2	3	5	3	5	3	2	4	5	3	3	4	4	5
2	2	5	5	2	2	4	4	2	2	5	4	4	5	4	3	5	5	4	5	3	4	5	3	5	3	5	5	4	4	4	5	5	2	5	4	4	5	5	1	2	2	2	2	2	3	2	5	3	2
4	2	1	5	3	4	5	2	1	1	5	2	5	2	3	3	3	2	4	3	2	5	4	5	2	1	5	4	3	5	5	3	3	5	2	2	1	4	5	4	4	5	5	2	4	4	5	4	5	5
2	4	5	3	5	3	5	4	5	3	4	4	5	5	4	5	4	3	4	5	4	5	5	3	3	3	2	3	4	4	5	4	4	5	3	5	5	5	5	3	2	5	5	5	4	5	5	5	2	5
5	5	3	3	3	3	4	3	4	3	4	4	5	5	1	3	4	4	3	3	3	5	1	3	2	4	5	5	5	5	5	2	2	3	4	5	3	5	2	1	4	5	5	2	3	3	3	4	5	1
2	5	2	5	2	3	4	2	2	5	1	5	3	3	5	3	5	5	2	3	4	2	2	2	3	1	5	2	3	5	3	3	5	2	4	2	2	5	3	4	5	2	2	2	3	3	3	4	3	4
3	5	5	3	4	3	2	3	4	3	4	2	1	4	5	5	3	3	4	2	4	4	2	4	4	2	3	3	4	5	4	5	4	3	2	5	4	4	3	3	4	5	3	5	5	3	5	3	4	3
1	3	2	4	3	5	5	3	3	3	3	5	3	3	4	5	1	3	2	5	3	5	4	2	1	3	1	2	5	5	1	4	4	2	5	3	4	3	5	4	5	3	5	5	5	3	2	3	4	3
4	5	4	3	5	4	3	5	3	1	2	3	1	5	3	5	5	4	3	3	5	5	1	5	4	2	3	2	4	4	4	3	5	5	2	5	2	5	5	5	5	3	5	3	4	3	5	3	2	5
4	4	5	4	5	4	4	2	1	2	3	5	1	3	1	5	5	2	1	5	2	2	1	3	3	2	4	4	3	4	5	4	5	5	4	5	5	5	2	3	4	3	4	1	5	3	5	4	5	5
3	4	5	4	5	4	3	5	4	3	4	5	3	2	4	3	2	1	3	3	5	3	5	4	4	2	2	3	3	3	2	4	5	3	5	3	3	5	5	5	3	5	3	5	5	2	4	3	5	4
5	3	3	4	1	4	5	2	1	3	4	5	4	3	2	2	4	2	2	3	3	2	3	3	2	5	2	3	4	3	5	5	4	5	1	2	4	2	4	3	2	3	5	3	3	4	5	5	5	5
5	5	5	5	5	3	4	2	1	5	4	5	5	1	1	5	2	2	1	5	3	4	5	2	5	4	2	1	5	1	5	5	3	5	5	2	3	3	4	4	4	4	4	5	1	3	5	2	5	4
5	3	2	3	5	3	2	4	1	3	5	1	4	3	3	3	4	2	3	3	5	4	5	5	1	5	5	5	1	5	5	3	4	5	4	5	2	3	2	5	5	4	4	3	3	5	4	2	4	5
1	4	4	3	3	3	4	2	3	3	5	5	5	3	2	3	3	5	5	4	5	5	1	1	5	5	2	2	3	4	5	4	2	2	2	3	5	5	2	2	5	4	4	5	3	3	3	5	3	4
3	5	3	4	3	5	5	5	4	3	5	3	2	4	5	5	3	5	5	3	3	3	1	3	3	3	5	3	4	5	3	5	3	5	4	3	3	5	4	5	3	5	5	1	2	3	4	5	3	4
4	4	4	5	5	3	3	4	2	1	4	5	4	4	5	4	4	3	3	5	3	3	1	4	4	2	4	5	5	3	3	3	3	3	5	5	4	5	5	3	4	4	4	5	2	4	3	2	5	5
3	2	4	5	3	2	5	3	5	4	5	3	1	3	3	5	2	2	3	2	5	1	4	5	1	3	4	2	5	3	2	5	5	5	2	5	5	5	4	4	5	4	3	5	4	3	3	4	5	3
2	2	5	4	3	2	3	5	5	4	5	2	5	4	5	5	5	4	2	3	2	5	4	3	3	1	1	2	5	5	5	5	2	5	2	4	5	4	5	2	4	3	4	5	3	3	2	3	2	5
2	4	5	4	5	4	2	3	5	2	4	2	3	3	5	3	4	5	5	4	2	2	3	4	3	2	5	5	5	2	5	4	1	4	5	3	4	2	5	4	2	3	3	4	4	3	2	3	2	3
4	4	5	5	5	5	1	5	5	4	2	4	4	3	5	1	4	2	1	4	5	2	2	5	3	5	4	5	5	2	3	5	5	4	5	5	5	5	4	5	3	2	5	3	5	5	3	4	2	3
4	5	3	3	5	5	5	3	4	5	5	3	3	5	3	4	3	3	4	4	4	1	5	4	2	2	5	4	1	2	4	5	2	4	3	5	5	2	2	3	1	4	3	5	2	1	5	5	3	3
1	5	5	4	4	5	5	2	5	2	5	2	5	5	2	5	2	1	2	5	3	1	2	3	2	2	5	1	5	4	5	4	5	4	4	4	3	4	3	4	2	4	4	3	4	2	3	3	4	5
3	5	2	4	4	2	3	2	4	3	4	4	2	3	5	3	2	5	3	3	5	2	2	5	2	5	5	5	4	4	3	1	3	5	4	2	2	2	5	5	4	3	4	4	5	5	5	3	2	3
4	2	2	4	5	5	3	3	4	2	5	4	4	4	5	4	4	4	3	1	4	3	2	5	3	4	3	2	5	5	5	5	4	3	2	5	4	5	5	5	4	5	5	5	4	3	5	4	3	5
2	5	1	2	5	5	4	2	4	4	2	3	2	5	4	2	5	3	4	4	2	5	4	4	4	5	3	1	1	2	5	5	1	5	5	2	3	5	4	5	5	2	2	5	5	3	5	3	1	5
5	3	2	4	4	4	3	5	3	5	2	4	4	4	2	1	5	4	3	4	4	5	1	5	5	5	2	3	3	4	5	5	4	5	1	3	5	4	2	4	2	5	4	2	3	5	4	4	4	5
3	2	3	5	5	1	5	3	1	3	3	2	4	3	2	4	4	1	4	2	4	3	2	4	5	5	5	5	2	5	2	3	2	3	5	4	2	5	5	2	3	4	4	5	5	5	3	3	3	4
3	3	2	4	4	5	5	5	5	3	2	5	5	5	3	4	2	2	3	1	3	2	2	2	5	4	3	3	5	5	5	4	3	5	1	3	5	2	4	5	5	4	2	4	3	5	5	4	3	3
1	4	4	4	5	4	4	4	4	5	2	2	2	5	4	4	3	3	4	5	3	3	3	4	1	4	4	1	5	2	4	3	4	2	3	2	5	4	2	3	5	5	4	2	2	2	2	4	2	5
3	1	2	5	2	4	4	4	4	5	1	4	1	5	2	1	5	3	2	4	4	5	2	1	2	2	3	2	4	5	5	3	4	3	5	5	4	4	5	5	3	5	3	2	2	4	5	5	5	5
3	5	1	5	3	4	4	3	4	3	2	3	4	1	1	2	3	3	3	3	5	5	1	5	4	3	4	2	5	4	5	4	3	3	1	5	4	5	4	4	3	5	1	5	3	5	4	3	4	3
4	3	2	5	4	1	5	2	3	3	2	3	4	1	4	4	2	3	3	5	3	4	2	3	5	4	1	2	1	4	3	3	5	5	4	4	2	3	5	3	5	2	3	4	3	4	5	5	1	5
4	5	2	5	3	2	4	1	5	3	3	3	5	2	3	2	2	2	2	4	3	3	4	5	4	4	4	4	5	3	3	5	2	5	5	4	4	3	3	4	4	5	4	5	4	5	3	5	5	4
2	3	3	5	2	2	4	5	3	4	3	4	5	5	5	3	4	3	5	5	5	1	3	2	3	3	3	2	4	5	5	2	5	3	5	4	3	3	4	2	5	3	3	2	3	2	2	4	1	5
3	2	4	4	4	2	2	3	5	3	5	5	5	2	2	2	5	2	5	2	5	3	2	5	5	3	5	5	5	3	5	3	5	5	4	2	5	2	4	5	3	2	2	5	4	1	2	2	1	5
5	5	4	5	3	2	5	3	2	3	2	5	3	5	3	4	3	2	5	4	4	3	4	2	5	4	3	4	4	4	5	2	5	1	5	5	3	4	4	5	3	3	3	4	2	4	5	5	3	5
4	3	5	4	5	3	2	4	3	2	5	3	4	5	4	3	5	5	5	5	2	5	1	5	5	2	4	3	5	5	3	5	5	5	1	5	4	5	5	5	5	5	5	3	3	4	1	2	5	1
5	3	4	3	2	2	5	5	3	5	2	4	2	5	5	4	2	5	3	3	5	2	4	4	5	2	4	5	5	5	4	3	2	5	2	5	4	5	5	3	4	4	3	4	5	3	2	5	2	5
4	3	4	5	5	4	4	3	4	5	5	3	1	3	5	3	4	1	2	5	2	5	2	3	2	4	5	3	3	4	3	4	3	3	4	2	4	2	4	4	4	3	5	5	4	2	2	5	1	5
3	5	4	1	5	5	3	5	3	5	5	3	4	1	2	2	3	3	5	4	5	2	4	4	5	5	5	5	2	3	3	2	4	4	5	3	4	5	5	5	5	4	5	4	5	3	3	3	5	4
5	3	3	4	5	2	5	3	1	4	5	3	4	2	5	2	3	1	5	3	2	3	4	5	3	3	3	5	3	4	4	3	4	5	5	3	4	5	1	3	3	1	5	3	2	3	5	3	5	5
5	2	5	1	3	5	1	5	4	2	3	3	3	4	5	2	4	3	2	2	3	5	5	3	4	5	3	2	3	4	5	3	4	5	5	2	3	3	3	3	2	5	3	5	5	4	5	5	5	5
5	4	5	4	3	2	3	4	3	4	4	5	1	2	3	5	5	4	3	2	2	2	4	3	5	3	2	5	4	5	4	3	4	5	4	5	4	3	4	1	5	2	2	5	3	5	5	4	5	5
1	5	4	2	3	3	3	4	1	5	4	5	4	3	5	2	5	2	3	5	2	3	5	5	3	5	5	4	3	3	3	5	3	4	4	1	5	3	5	5	2	2	3	4	3	5	2	3	3	5
3	2	1	2	5	2	2	4	5	5	5	3	2	4	2	5	3	2	5	5	3	2	3	5	3	3	3	4	2	5	5	5	3	5	5	5	5	5	4	5	4	5	4	3	4	5	3	5	5	2
5	2	2	3	5	5	2	5	2	3	5	5	2	3	5	5	4	2	2	2	5	4	4	3	3	4	3	5	2	5	3	5	1	4	2	3	4	3	5	5	3	4	5	3	5	3	5	4	5	5
3	3	3	4	5	3	1	3	5	5	3	3	5	2	5	3	3	3	2	2	2	2	2	4	3	5	4	2	4	2	3	2	4	5	5	4	1	3	5	5	4	1	2	5	5	5	1	4	2	5
4	5	1	5	5	2	4	4	1	2	3	4	2	5	2	5	2	4	4	3	2	2	4	2	2	5	1	2	5	1	5	5	5	3	2	1	5	3	5	5	4	4	2	4	4	5	5	2	2	4
4	4	1	3	4	5	2	3	3	2	2	4	4	5	3	5	4	2	5	5	4	4	2	3	4	4	1	3	4	1	5	5	5	4	3	5	5	5	4	2	5	5	2	5	3	3	5	5	5	2
3	3	1	5	3	1	3	4	5	5	3	5	5	3	4	2	2	5	5	5	2	3	5	2	3	2	4	2	1	5	5	4	5	1	5	3	3	4	5	5	4	4	5	3	5	3	5	5	2	4
2	5	2	1	5	4	5	5	5	4	4	3	3	4	4	3	5	5	3	5	1	4	4	4	2	5	3	5	5	5	4	3	4	3	5	3	4	4	4	3	4	4	4	4	5	4	2	2	2	5
4	2	3	5	5	2	3	2	1	2	5	3	1	4	2	4	5	3	3	3	3	5	3	2	4	3	5	5	5	3	5	3	4	3	4	3	4	5	3	5	3	5	5	2	2	4	3	2	2	4
5	5	4	4	1	3	4	3	3	2	3	4	5	2	4	4	3	1	2	1	3	1	5	3	3	3	4	3	4	1	5	5	2	5	2	2	3	3	3	3	5	4	2	1	5	4	5	4	5	1
2	3	5	2	4	5	3	5	4	4	3	5	5	3	5	5	3	4	2	3	4	5	5	1	3	4	4	5	4	3	5	5	3	5	3	3	5	5	4	5	4	1	5	4	5	3	3	3	5	1
3	5	3	2	2	1	5	5	3	3	5	5	4	3	3	4	5	1	5	3	2	5	4	3	3	5	5	3	4	2	5	2	3	3	3	5	5	5	5	5	2	1	5	5	3	5	4	3	2	5
5	5	3	4	2	3	5	4	5	2	3	5	2	2	3	5	1	5	2	2	5	5	2	3	5	3	5	1	5	2	4	3	5	4	4	4	4	5	1	5	3	3	5	5	2	5	4	3	4	5
3	3	3	4	4	4	4	3	3	5	1	3	5	3	4	2	2	2	2	3	1	2	4	5	4	3	4	5	2	1	2	2	5	2	4	4	5	3	5	3	5	5	5	2	5	4	3	5	2	2
5	5	3	3	2	5	3	5	5	4	3	4	4	3	5	2	2	2	2	1	4	3	5	4	2	4	4	4	5	4	4	5	4	3	4	4	3	5	4	5	4	4	3	5	5	2	5	5	3	2
3	3	5	5	5	4	1	3	3	4	2	1	2	5	4	5	5	5	3	4	5	1	5	2	5	5	5	2	5	3	3	4	4	1	4	3	4	5	3	5	5	5	5	3	4	2	5	3	3	5
2	5	2	5	5	3	4	2	3	5	3	2	3	3	1	2	3	5	1	4	3	3	2	3	5	3	4	5	3	5	5	2	4	2	2	5	3	5	2	5	4	5	3	5	4	5	5	2	5	3
3	5	2	3	2	2	5	5	4	5	5	4	3	3	4	3	5	2	3	2	4	5	2	4	2	5	2	5	4	4	3	5	5	3	3	4	3	5	4	5	3	2	5	5	2	4	2	5	4	5
5	3	3	5	4	5	3	2	5	2	2	2	4	3	1	1	3	4	3	5	4	3	5	3	4	4	2	2	3	3	4	2	4	5	5	5	3	2	5	5	1	3	3	4	4	2	3	5	2	2
5	4	5	2	2	2	4	3	3	3	4	5	5	4	4	4	2	5	4	2	2	3	1	5	2	3	4	4	4	3	4	5	3	4	5	5	4	4	2	2	5	5	2	4	4	4	5	5	4	5
5	5	4	2	5	1	1	3	5	5	2	4	2	5	5	5	5	4	4	2	1	4	3	4	5	5	3	2	2	4	5	5	4	4	4	3	3	4	3	4	4	4	4	3	5	3	5	4	5	3
5	4	3	3	4	3	5	5	5	1	5	2	3	5	2	3	2	3	5	5	3	3	4	1	3	5	3	2	5	5	5	3	2	1	4	2	3	2	5	4	3	3	2	5	4	5	4	2	2	4
1	1	4	2	5	4	2	5	5	4	3	5	4	3	4	3	4	5	1	4	4	4	3	4	4	5	3	4	2	4	5	5	5	5	3	5	3	5	5	3	4	5	5	2	4	3	1	4	3	3
5	5	3	3	5	2	3	3	3	2	3	4	3	2	4	5	5	5	2	5	5	3	4	4	4	3	3	3	5	1	5	4	3	2	5	3	5	2	5	4	5	3	5	2	2	5	5	5	2	4
5	4	2	5	5	2	4	2	4	2	2	2	4	3	5	3	4	3	2	5	5	3	3	3	4	3	5	5	3	1	5	1	1	3	4	1	5	2	5	2	5	5	4	2	2	2	3	4	2	4
5	2	5	2	3	3	5	4	5	3	2	4	5	5	4	4	5	3	5	5	3	3	2	4	5	3	2	2	4	3	3	4	4	2	2	5	1	5	5	1	4	3	3	4	4	3	3	4	3	5
5	5	1	4	5	4	1	1	5	3	3	2	2	5	2	4	2	3	3	2	3	3	4	2	2	3	3	4	3	5	3	5	4	4	3	5	3	4	4	3	5	5	2	2	1	5	3	5	5	5
4	1	4	4	4	5	4	1	4	1	3	3	4	3	5	3	2	5	4	3	2	4	5	4	1	3	3	5	2	2	4	5	5	5	4	5	3	1	4	3	5	4	3	5	3	5	5	2	2	3
5	4	3	3	3	4	3	2	1	3	3	3	3	5	5	1	5	3	4	3	1	2	2	3	2	4	3	4	2	5	1	4	3	4	5	5	4	3	4	5	2	1	4	5	5	2	3	5	2	3
4	3	3	5	4	5	3	4	2	1	3	4	3	3	3	3	2	3	3	3	5	2	2	3	2	4	4	5	4	2	2	4	5	5	5	4	5	5	4	2	2	5	2	4	5	5	5	2	5	4
3	5	5	5	5	3	3	4	2	5	5	5	3	2	3	4	5	4	2	4	2	4	5	3	3	5	2	3	1	3	5	5	1	3	5	5	3	3	2	4	4	5	5	5	5	2	4	5	1	4
1	5	4	1	4	5	2	3	3	2	4	4	5	2	4	1	2	5	2	3	5	2	5	3	3	5	3	3	3	2	5	5	2	3	3	3	4	2	2	4	5	4	4	5	5	4	5	5	3	4
5	3	2	5	2	5	4	2	3	2	5	4	3	2	5	5	4	3	4	3	5	2	4	5	2	5	5	4	2	4	3	5	4	5	4	5	5	2	5	5	5	1	5	4	3	3	3	5	4	4
5	3	5	3	4	4	2	5	4	4	3	4	2	4	4	5	5	5	2	4	3	2	5	5	5	3	5	5	3	1	3	4	3	2	5	3	4	5	4	5	5	5	3	5	5	5	3	5	2	3
1	3	3	5	4	4	4	4	3	3	5	5	2	5	2	3	3	4	5	5	3	4	5	5	2	4	4	2	5	3	5	1	3	5	2	5	4	5	5	1	4	5	5	4	2	3	4	2	5	2
1	5	5	2	5	3	1	5	5	4	4	5	5	2	2	3	4	3	5	2	4	2	2	1	5	1	2	3	5	5	4	5	3	5	2	3	5	5	3	3	5	3	2	2	5	3	3	4	2	3
5	3	2	4	5	3	1	5	2	4	2	5	2	3	3	5	5	4	2	5	5	2	5	5	2	3	3	2	4	4	3	3	5	3	4	2	3	4	3	5	5	4	2	3	2	3	2	1	3	5
4	5	5	1	5	3	5	2	4	1	2	5	2	2	5	2	5	4	5	3	3	2	5	2	5	5	4	5	5	5	3	2	5	3	5	5	4	4	4	1	3	3	3	5	2	4	3	4	2	4
5	5	5	5	3	5	5	5	3	2	4	5	1	4	3	2	2	5	5	4	3	5	2	2	3	3	2	3	3	3	5	5	3	3	5	4	4	4	2	5	5	5	5	4	5	4	2	4	5	3
3	4	2	5	5	3	2	2	5	5	2	3	3	3	1	2	4	4	5	4	3	3	5	2	4	2	3	5	1	5	2	2	1	2	3	5	3	2	5	1	4	4	3	3	2	5	5	4	4	4
3	1	2	4	3	3	2	4	5	2	5	3	3	4	3	2	5	5	3	2	3	4	2	1	2	5	4	4	2	3	5	5	5	4	5	5	5	5	4	5	5	5	5	3	2	4	5	5	5	5
5	2	5	1	2	3	4	3	4	4	5	2	5	4	2	4	2	5	5	5	5	5	3	4	5	3	4	2	4	4	3	4	5	3	3	5	3	4	4	4	4	3	2	3	4	2	5	4	2	5
4	1	3	5	1	4	3	5	4	5	3	2	3	3	4	4	3	2	3	5	2	5	5	5	5	3	2	5	5	3	5	4	5	4	5	4	5	3	4	4	4	4	2	3	3	4	5	4	5	4
1	4	2	5	4	4	4	3	3	5	3	1	1	3	4	5	5	3	2	4	4	2	3	5	3	4	1	5	5	3	5	5	4	3	4	2	2	5	3	5	5	5	3	4	5	3	5	5	1	4
3	2	3	4	4	4	2	5	4	3	4	4	4	4	5	2	5	2	5	4	4	4	4	1	3	4	4	5	3	3	4	4	5	5	4	3	1	1	3	5	4	4	2	3	5	4	5	5	3	2
4	1	4	4	5	1	3	5	2	4	5	3	4	4	4	3	5	3	5	3	2	4	2	5	5	4	3	4	5	3	2	5	3	4	2	4	4	2	5	1	3	5	5	3	4	4	4	4	2	2
4	5	2	5	5	4	4	5	4	3	3	1	4	5	3	1	1	2	3	3	3	4	4	3	5	4	2	3	4	4	5	5	4	2	4	5	1	5	3	3	5	3	5	5	2	2	4	2	5	2
5	5	4	3	5	3	3	4	5	2	4	3	5	1	2	4	2	2	4	4	5	3	3	1	4	5	5	3	3	2	3	2	5	5	5	5	4	5	3	3	4	1	1	5	5	5	4	4	3	5
2	5	5	3	3	1	3	4	2	3	2	2	5	4	4	5	5	4	2	4	5	5	4	5	4	1	4	2	5	3	5	3	4	5	3	4	5	4	5	5	2	4	2	5	5	3	4	4	3	2
3	5	2	3	5	4	4	5	3	5	3	2	5	5	5	5	2	4	2	3	5	4	1	4	5	4	5	4	3	4	4	5	5	5	5	2	3	3	5	5	3	5	3	5	3	4	3	4	2	1
2	4	1	4	5	3	2	3	1	4	5	5	5	4	5	1	1	3	1	4	2	3	3	5	4	4	5	5	3	5	1	3	4	1	3	5	2	5	3	5	4	4	2	2	3	5	3	5	4	3
3	3	3	4	5	4	3	3	5	3	3	3	5	3	1	2	4	2	4	3	2	5	3	4	4	5	5	5	2	4	4	3	3	4	3	3	4	4	5	5	2	3	3	3	2	5	5	4	4	4
4	5	5	2	3	5	4	5	2	2	5	4	3	3	5	4	4	5	4	4	3	1	4	3	1	5	3	4	5	3	5	5	5	2	2	5	2	3	2	5	5	3	5	5	5	3	4	5	5	5
5	2	5	3	5	5	3	4	4	4	3	4	3	5	5	3	5	2	3	2	5	3	5	4	4	5	5	4	5	5	4	4	4	5	1	5	5	2	2	5	3	5	4	5	5	1	5	5	2	5
5	2	3	2	1	5	2	5	5	1	4	2	3	4	3	1	2	3	5	4	2	3	2	3	3	4	2	5	4	3	3	5	3	5	4	4	4	3	3	4	4	4	5	3	4	1	2	1	2	4
1	5	1	4	2	2	2	2	2	4	5	1	5	4	4	3	5	5	2	2	4	3	5	5	3	5	5	2	3	5	2	4	4	3	1	5	5	5	4	2	5	5	2	5	4	2	5	3	5	3
3	5	3	4	3	5	5	4	3	4	2	2	3	5	5	5	2	4	3	4	3	3	5	2	3	1	4	5	4	3	3	3	3	5	5	4	4	5	3	3	5	5	5	5	5	5	4	5	5	5
3	4	1	3	4	2	4	4	4	4	4	5	4	5	3	3	4	1	3	3	4	3	5	2	3	4	4	3	3	4	4	5	2	4	3	3	5	2	3	5	3	5	4	5	2	4	5	3	5	2
4	1	5	3	2	5	5	5	4	5	2	1	3	2	5	4	4	5	5	5	2	4	2	2	3	5	5	5	3	4	5	4	5	5	2	5	5	5	3	3	2	3	1	1	2	4	5	3	4	5
1	4	4	2	5	3	2	3	5	3	3	2	5	4	2	3	4	4	2	3	2	1	5	2	5	3	5	1	2	4	5	5	4	4	3	5	4	4	2	5	3	5	5	5	1	4	4	5	4	2
2	5	5	5	5	3	3	2	2	2	2	5	4	2	2	4	3	5	5	2	5	3	3	2	3	3	5	4	2	2	5	4	5	5	2	1	5	4	3	4	5	2	2	5	5	3	3	4	3	1
3	5	5	2	5	3	5	4	2	4	2	4	3	2	3	5	4	3	2	1	5	5	5	3	4	2	5	5	3	3	5	4	5	3	3	1	5	3	2	2	5	5	3	5	3	3	5	3	3	4
5	2	5	5	2	3	3	3	5	5	4	1	4	5	5	5	2	5	4	5	5	4	2	5	3	5	4	2	5	5	2	3	5	5	3	2	2	2	2	3	4	2	2	5	4	5	4	2	5	4
5	3	5	4	5	3	4	5	4	3	5	5	5	4	3	5	3	3	4	4	2	4	5	2	1	5	5	3	3	2	4	3	4	5	5	3	1	5	1	5	2	2	2	4	2	4	5	4	5	2
3	4	5	3	5	4	4	3	2	4	5	3	3	4	2	4	5	5	4	5	4	3	2	2	2	5	5	5	4	1	5	3	5	5	3	1	3	4	2	5	5	4	5	4	2	2	5	2	1	2
5	5	4	4	5	1	5	5	3	2	4	1	4	3	4	2	2	5	2	5	3	2	2	3	3	5	2	5	5	2	3	5	2	3	3	5	1	3	3	4	4	3	3	2	5	5	4	4	3	5
5	2	5	2	1	3	5	5	4	5	2	5	3	5	1	2	5	3	5	4	4	5	1	4	4	1	5	4	1	3	5	5	5	5	2	5	5	5	5	3	4	4	4	5	2	4	4	2	1	4
3	4	3	5	5	3	5	5	4	5	2	5	5	4	5	5	2	5	3	1	4	5	2	2	4	5	4	3	2	1	5	3	2	5	2	5	4	3	2	4	5	5	1	3	5	5	3	5	3	3
3	5	5	1	5	3	3	3	5	4	3	4	5	3	2	5	3	3	5	3	4	2	5	4	4	2	3	5	2	5	4	4	4	5	3	5	3	5	4	2	4	5	3	3	4	5	5	5	2	3
4	2	4	3	5	4	3	1	4	2	5	3	5	4	2	1	5	3	2	2	2	4	2	5	2	3	3	5	2	5	3	4	5	3	5	3	4	5	3	5	5	5	2	4	5	5	4	4	3	5
3	3	5	4	5	5	4	2	5	5	3	5	5	3	5	1	3	4	2	1	4	5	4	5	3	5	5	5	2	3	5	5	5	5	3	3	4	3	2	3	1	5	3	5	5	2	4	4	2	2
5	3	5	5	5	5	5	3	4	4	3	5	4	4	2	5	5	3	5	2	5	5	3	3	5	3	5	4	3	1	3	5	5	4	5	2	3	3	5	5	4	5	4	3	5	5	5	4	5	2
2	2	2	2	3	1	4	4	3	3	4	4	4	3	2	3	4	4	5	2	5	2	5	4	3	2	2	4	4	2	5	3	3	5	2	5	5	3	2	2	2	3	2	3	4	3	2	4	2	5
5	2	5	4	4	2	2	2	2	5	4	5	5	4	4	4	1	5	3	5	4	1	1	1	3	1	5	5	3	5	3	3	5	5	2	4	4	4	5	2	5	3	3	5	4	2	2	5	3	5
3	2	1	4	3	1	5	4	2	1	5	1	4	4	5	2	3	2	2	1	4	5	5	5	2	3	5	5	4	3	5	5	5	4	4	5	5	3	4	3	3	4	3	3	2	5	3	2	4	4
3	5	5	3	1	2	2	3	5	3	2	5	1	4	2	4	4	3	1	5	2	1	4	5	3	2	2	5	3	5	2	2	1	5	5	1	5	5	4	5	5	2	1	1	5	5	4	4	2	5
4	5	2	1	5	2	2	5	3	4	2	3	5	3	3	4	4	4	3	3	3	5	5	4	3	2	2	5	5	4	5	5	4	4	5	3	3	4	4	5	5	2	2	5	5	5	5	4	3	2
4	5	5	3	4	3	4	3	2	5	3	5	2	3	2	2	3	5	2	5	5	3	5	3	4	5	3	2	4	5	5	5	5	4	2	4	5	5	4	4	3	4	2	5	5	3	3	4	2	4
3	5	3	4	4	2	5	5	2	5	1	2	3	1	4	2	3	4	3	3	5	3	4	3	5	5	5	2	1	3	3	5	2	5	3	3	2	3	5	4	4	3	3	4	3	2	3	3	2	3
3	5	5	1	3	5	5	3	5	2	5	2	5	5	5	4	2	2	4	4	5	5	3	4	1	3	5	4	2	3	5	4	5	5	5	5	2	3	5	3	5	4	2	2	5	5	2	4	5	4
4	4	5	5	4	2	5	1	2	4	4	3	5	5	5	5	2	1	1	4	2	5	3	4	4	3	4	3	3	1	5	5	4	4	3	5	4	5	4	5	5	5	4	3	5	4	5	1	5	5
5	2	1	2	3	2	2	4	2	1	5	5	3	5	3	4	2	1	4	2	2	2	5	3	4	4	4	5	4	4	3	5	5	3	3	4	5	5	4	3	5	4	4	3	1	2	5	5	3	3
5	5	1	4	1	4	5	4	5	3	4	3	3	3	3	4	5	1	2	1	4	5	2	5	4	4	4	5	4	2	5	5	3	2	4	5	5	5	3	3	4	4	4	4	4	5	5	4	5	2
5	5	4	2	4	5	5	5	3	2	1	2	5	5	3	3	2	4	3	3	2	1	3	4	5	5	3	3	3	4	3	4	3	3	5	4	2	5	5	2	4	5	5	5	3	5	5	5	3	5
5	3	4	5	3	5	1	4	5	4	5	3	1	1	4	4	3	4	2	1	5	2	5	5	3	3	5	4	4	4	2	5	4	3	5	5	3	3	3	4	4	5	5	3	4	4	2	4	2	4
5	3	4	4	1	3	3	3	4	5	1	3	5	5	3	5	2	3	3	2	5	4	4	2	2	5	2	5	5	5	3	1	3	5	1	4	2	3	5	3	5	5	3	5	4	4	4	2	5	5
3	4	4	5	4	3	4	3	4	5	3	5	4	2	4	5	2	5	4	3	3	3	4	5	3	5	5	3	5	5	1	5	3	3	5	5	3	1	5	2	4	3	5	3	1	3	5	4	4	5
5	4	3	3	4	4	3	3	2	4	3	5	5	5	5	1	5	2	3	4	3	3	4	4	5	2	5	2	5	3	3	5	1	4	5	3	3	3	4	1	4	5	1	2	2	3	3	5	4	5
4	4	3	5	5	3	2	2	5	1	4	2	3	4	5	3	4	2	5	2	4	2	1	5	5	5	5	2	4	3	3	5	4	5	3	3	2	5	4	5	4	5	4	5	5	4	4	5	4	2
3	1	3	5	4	5	5	2	4	3	2	5	3	2	2	4	5	2	2	3	5	4	5	2	4	5	3	5	4	5	3	2	5	3	2	3	3	3	5	5	5	2	4	4	4	5	5	2	2	5
5	5	1	5	4	3	2	3	2	3	5	3	4	5	2	5	5	4	3	2	2	2	3	2	4	3	4	3	4	3	3	1	5	5	3	2	4	3	3	2	4	5	4	4	2	3	2	3	2	2
5	2	4	3	3	4	2	5	1	3	5	3	1	3	3	2	3	5	4	4	2	2	2	3	2	5	2	5	5	4	3	5	2	4	5	5	1	3	5	4	5	3	5	3	3	1	4	2	2	4
3	3	2	4	4	5	5	5	4	4	5	2	1	5	4	2	5	3	3	4	4	3	3	3	2	5	5	3	1	4	5	3	3	5	5	5	3	3	4	4	5	3	3	4	5	5	5	5	1	4
1	4	1	5	2	4	4	4	5	5	5	2	1	3	5	4	5	5	1	4	2	4	1	5	5	3	5	2	3	3	4	1	2	2	5	2	2	4	1	2	5	5	2	5	2	3	2	5	5	2
5	4	3	2	5	3	2	2	5	3	2	3	3	5	5	5	5	3	5	1	1	5	1	5	3	3	5	4	4	4	3	5	3	4	2	1	5	3	5	1	4	2	5	2	5	4	3	5	5	4
3	5	4	4	2	5	3	4	2	5	4	5	1	5	5	5	2	5	5	5	2	5	5	4	2	2	3	4	1	4	4	5	3	4	5	3	2	4	2	5	3	5	1	2	3	3	5	3	1	4
2	3	4	5	5	4	4	2	2	3	1	5	4	2	4	5	2	3	2	5	4	2	2	5	3	4	3	5	4	2	4	4	4	4	5	5	4	5	5	3	5	5	5	5	5	3	3	4	5	5
5	4	4	5	4	2	4	5	3	5	4	4	4	4	5	4	2	2	3	2	3	2	5	3	2	4	4	1	3	4	3	5	2	5	5	3	1	5	4	3	5	4	4	5	5	4	3	4	4	4
4	5	5	3	2	3	5	5	3	4	3	3	1	2	2	5	5	1	5	4	2	3	3	3	1	3	3	2	2	5	5	4	2	4	1	4	5	5	5	4	3	2	3	5	5	4	5	5	5	5
5	5	3	4	5	4	4	1	1	5	4	5	2	4	3	3	3	5	3	5	4	5	3	2	3	2	4	4	2	4	5	5	3	2	4	1	4	5	3	4	3	5	4	3	4	2	5	3	4	5
3	3	4	3	3	2	2	4	4	3	3	5	5	1	4	2	3	4	5	2	5	3	1	5	3	4	3	5	5	3	3	2	4	5	3	5	5	5	2	5	3	4	5	5	4	3	3	5	4	5
3	2	2	5	4	3	5	5	2	1	4	4	4	4	2	4	5	1	4	3	2	4	4	5	3	1	5	4	4	5	3	3	2	2	2	5	5	4	5	4	2	3	4	1	4	2	4	4	2	1
5	4	1	4	5	1	4	2	5	5	2	4	1	1	3	3	5	4	5	3	4	5	2	5	3	5	3	5	3	5	3	4	4	5	3	3	2	5	4	5	5	5	3	3	1	5	5	5	4	4
3	2	4	3	3	5	4	1	4	2	3	5	5	2	4	4	4	1	2	4	2	2	4	2	5	4	4	4	2	5	1	2	2	2	4	5	4	5	2	2	5	5	3	5	2	5	2	5	4	2
3	3	5	5	2	5	3	4	5	2	5	5	3	5	4	2	2	4	3	3	4	3	5	3	4	4	3	1	4	1	3	5	5	4	5	5	4	5	4	5	5	3	4	5	4	3	5	4	3	3
5	5	1	2	2	2	4	3	4	3	5	5	5	4	3	2	2	3	1	5	3	5	3	2	3	3	5	4	4	3	4	5	2	5	4	5	5	3	4	5	3	3	5	5	4	4	2	3	3	3
3	1	3	1	4	5	5	2	5	5	3	4	4	5	2	5	2	4	3	5	4	3	5	5	3	4	4	4	5	3	5	5	4	3	5	1	4	5	5	5	3	3	5	5	5	5	5	1	3	5
5	5	5	5	3	5	4	2	3	2	1	3	5	5	3	5	3	5	3	5	3	3	3	3	5	5	3	3	5	5	5	4	4	3	5	2	5	5	5	5	3	3	4	3	4	3	5	3	2	5
[truncated: 23 more columns]
